# Supplementary material for: A Multi-Omics Interpretable Machine Learning Model Reveals Modes of Action of Small Molecules
Source: Sci Rep. 2020 Jan 22;10:954. doi: 10.1038/s41598-020-57691-7 (PMC6976599; doi:10.1038/s41598-020-57691-7)
Supplement: Supplementary file 2 — Table S2. [file 41598_2020_57691_MOESM2_ESM.xlsx]

## Sheet: Group2_GOPROCESS
GO Term	Description	P-value	FDR-adjusted p-value	Enrichment Score	Number of genes measured total	Number of background genes in GO term	Number of Group A differential genes	Number of Group A differential genes in GO term
GO:0009987	cellular process	9.48e-62	1.44e-57	1.14	16944	11441	4709	3623
GO:0044237	cellular metabolic process	2.68e-59	2.03e-55	1.29	16944	5677	4709	2029
GO:0008152	metabolic process	2.77e-58	1.4e-54	1.26	16944	6385	4709	2232
GO:0044238	primary metabolic process	6.17e-56	2.34e-52	1.28	16944	5645	4709	2006
GO:0071704	organic substance metabolic process	7.37e-55	2.23e-51	1.26	16944	5946	4709	2090
GO:0019222	regulation of metabolic process	1.66e-50	4.19e-47	1.28	16944	5168	4709	1842
GO:0071840	cellular component organization or biogenesis	2.23e-49	4.22e-46	1.31	16944	4396	4709	1605
GO:0006807	nitrogen compound metabolic process	2.07e-49	4.47e-46	1.28	16944	5187	4709	1843
GO:0048522	positive regulation of cellular process	1.26e-46	2.13e-43	1.29	16944	4639	4709	1667
GO:0031323	regulation of cellular metabolic process	3.85e-46	5.83e-43	1.28	16944	4809	4709	1716
GO:0060255	regulation of macromolecule metabolic process	2.58e-44	3.55e-41	1.28	16944	4749	4709	1690
GO:0016043	cellular component organization	8.89e-44	1.12e-40	1.3	16944	4319	4709	1558
GO:0080090	regulation of primary metabolic process	3.81e-43	4.44e-40	1.28	16944	4663	4709	1659
GO:0048519	negative regulation of biological process	8.8e-43	9.53e-40	1.28	16944	4542	4709	1621
GO:0048523	negative regulation of cellular process	1.07e-42	1.08e-39	1.3	16944	4114	4709	1491
GO:0043170	macromolecule metabolic process	1.47e-42	1.39e-39	1.28	16944	4532	4709	1617
GO:0048518	positive regulation of biological process	8.76e-42	7.81e-39	1.25	16944	5204	4709	1814
GO:0051171	regulation of nitrogen compound metabolic process	3.75e-40	3.16e-37	1.28	16944	4535	4709	1607
GO:1901564	organonitrogen compound metabolic process	6.72e-39	5.36e-36	1.3	16944	3841	4709	1391
GO:0044260	cellular macromolecule metabolic process	4.31e-38	3.27e-35	1.32	16944	3540	4709	1295
GO:0010468	regulation of gene expression	9.54e-37	6.88e-34	1.32	16944	3310	4709	1218
GO:0051128	regulation of cellular component organization	2.81e-36	1.94e-33	1.4	16944	2353	4709	914
GO:0031325	positive regulation of cellular metabolic process	1e-35	6.58e-33	1.35	16944	2882	4709	1080
GO:0009893	positive regulation of metabolic process	2.13e-35	1.35e-32	1.33	16944	3123	4709	1154
GO:0009889	regulation of biosynthetic process	8.41e-33	5.1e-30	1.31	16944	3186	4709	1162
GO:0010604	positive regulation of macromolecule metabolic process	1.04e-31	6.08e-29	1.33	16944	2877	4709	1061
GO:0051173	positive regulation of nitrogen compound metabolic process	7.13e-31	4e-28	1.33	16944	2761	4709	1021
GO:2000112	regulation of cellular macromolecule biosynthetic process	9.94e-31	5.38e-28	1.32	16944	2904	4709	1065
GO:0031326	regulation of cellular biosynthetic process	1.58e-30	8.25e-28	1.3	16944	3123	4709	1132
GO:0010556	regulation of macromolecule biosynthetic process	2.62e-30	1.32e-27	1.31	16944	2981	4709	1087
GO:0050794	regulation of cellular process	3.43e-30	1.68e-27	1.14	16944	8625	4709	2728
GO:0009966	regulation of signal transduction	1.08e-29	5.1e-27	1.35	16944	2466	4709	923
GO:0051716	cellular response to stimulus	1.59e-29	7.07e-27	1.35	16944	2383	4709	896
GO:0009892	negative regulation of metabolic process	1.58e-29	7.27e-27	1.35	16944	2443	4709	915
GO:0019538	protein metabolic process	2.01e-29	8.72e-27	1.3	16944	3059	4709	1107
GO:0051641	cellular localization	1.74e-28	7.32e-26	1.42	16944	1728	4709	681
GO:0045935	positive regulation of nucleobase-containing compound metabolic process	5.07e-27	2.08e-24	1.41	16944	1669	4709	656
GO:0050789	regulation of biological process	8.09e-27	3.23e-24	1.12	16944	9197	4709	2865
GO:0065007	biological regulation	8.91e-27	3.46e-24	1.11	16944	9682	4709	2997
GO:0010557	positive regulation of macromolecule biosynthetic process	1.28e-26	4.83e-24	1.42	16944	1631	4709	642
GO:0019219	regulation of nucleobase-containing compound metabolic process	1.79e-26	6.63e-24	1.29	16944	3018	4709	1080
GO:0051254	positive regulation of RNA metabolic process	1.89e-26	6.8e-24	1.44	16944	1484	4709	593
GO:0051246	regulation of protein metabolic process	2.98e-26	1.05e-23	1.33	16944	2388	4709	883
GO:0023051	regulation of signaling	3.73e-26	1.28e-23	1.3	16944	2861	4709	1030
GO:0031324	negative regulation of cellular metabolic process	5.85e-26	1.97e-23	1.35	16944	2199	4709	822
GO:0033036	macromolecule localization	7.37e-26	2.43e-23	1.4	16944	1677	4709	654
GO:0010646	regulation of cell communication	8.14e-26	2.62e-23	1.29	16944	2847	4709	1024
GO:0008104	protein localization	1.73e-25	5.45e-23	1.4	16944	1657	4709	646
GO:0010941	regulation of cell death	1.91e-25	5.91e-23	1.42	16944	1523	4709	602
GO:0051252	regulation of RNA metabolic process	2.03e-25	6.14e-23	1.3	16944	2737	4709	988
GO:0044267	cellular protein metabolic process	2.09e-25	6.22e-23	1.33	16944	2375	4709	875
GO:0009891	positive regulation of biosynthetic process	2.69e-25	7.68e-23	1.39	16944	1758	4709	678
GO:0010605	negative regulation of macromolecule metabolic process	2.64e-25	7.7e-23	1.34	16944	2202	4709	820
GO:0032268	regulation of cellular protein metabolic process	8.98e-25	2.52e-22	1.33	16944	2216	4709	822
GO:0006996	organelle organization	1.28e-24	3.52e-22	1.36	16944	1938	4709	733
GO:0010628	positive regulation of gene expression	1.38e-24	3.74e-22	1.38	16944	1761	4709	676
GO:0031328	positive regulation of cellular biosynthetic process	1.42e-24	3.77e-22	1.39	16944	1724	4709	664
GO:0043067	regulation of programmed cell death	1.55e-24	4.05e-22	1.44	16944	1388	4709	554
GO:1902680	positive regulation of RNA biosynthetic process	4.14e-24	1.06e-21	1.43	16944	1399	4709	556
GO:1903508	positive regulation of nucleic acid-templated transcription	6.17e-24	1.56e-21	1.43	16944	1398	4709	555
GO:0065009	regulation of molecular function	8.29e-24	2.06e-21	1.33	16944	2208	4709	815
GO:1903506	regulation of nucleic acid-templated transcription	1.08e-23	2.63e-21	1.3	16944	2510	4709	909
GO:0045893	positive regulation of transcription, DNA-templated	1.12e-23	2.66e-21	1.43	16944	1395	4709	553
GO:0034641	cellular nitrogen compound metabolic process	1.11e-23	2.67e-21	1.3	16944	2610	4709	940
GO:0050793	regulation of developmental process	1.25e-23	2.93e-21	1.31	16944	2386	4709	870
GO:2001141	regulation of RNA biosynthetic process	1.35e-23	3.11e-21	1.3	16944	2518	4709	911
GO:0042981	regulation of apoptotic process	1.45e-23	3.27e-21	1.43	16944	1369	4709	544
GO:0006355	regulation of transcription, DNA-templated	1.58e-23	3.52e-21	1.3	16944	2503	4709	906
GO:0060548	negative regulation of cell death	1.69e-23	3.71e-21	1.53	16944	933	4709	397
GO:0006357	regulation of transcription by RNA polymerase II	2.7e-23	5.84e-21	1.37	16944	1775	4709	675
GO:0043412	macromolecule modification	3.74e-23	7.99e-21	1.32	16944	2221	4709	816
GO:0044093	positive regulation of molecular function	4.35e-23	9.16e-21	1.44	16944	1305	4709	521
GO:0051179	localization	7.29e-23	1.51e-20	1.24	16944	3508	4709	1210
GO:0051172	negative regulation of nitrogen compound metabolic process	1.45e-22	2.97e-20	1.33	16944	2030	4709	753
GO:0036211	protein modification process	3.5e-22	6.98e-20	1.33	16944	2061	4709	761
GO:0006464	cellular protein modification process	3.5e-22	7.07e-20	1.33	16944	2061	4709	761
GO:0070887	cellular response to chemical stimulus	5.7e-22	1.12e-19	1.4	16944	1434	4709	559
GO:0050790	regulation of catalytic activity	1.03e-21	2.01e-19	1.37	16944	1613	4709	616
GO:0032502	developmental process	1.43e-21	2.73e-19	1.21	16944	4247	4709	1423
GO:0042221	response to chemical	1.47e-21	2.78e-19	1.31	16944	2185	4709	797
GO:0048583	regulation of response to stimulus	1.53e-21	2.87e-19	1.24	16944	3278	4709	1133
GO:0033043	regulation of organelle organization	3.34e-21	6.03e-19	1.44	16944	1173	4709	470
GO:0046907	intracellular transport	3.33e-21	6.07e-19	1.46	16944	1104	4709	447
GO:0043069	negative regulation of programmed cell death	3.32e-21	6.13e-19	1.53	16944	833	4709	355
GO:0051649	establishment of localization in cell	3.81e-21	6.79e-19	1.41	16944	1319	4709	518
GO:0043066	negative regulation of apoptotic process	9.34e-21	1.65e-18	1.53	16944	817	4709	348
GO:0071310	cellular response to organic substance	5.38e-20	9.37e-18	1.43	16944	1169	4709	464
GO:0010033	response to organic substance	6.28e-20	1.08e-17	1.34	16944	1763	4709	656
GO:0009058	biosynthetic process	1.16e-19	1.97e-17	1.33	16944	1789	4709	663
GO:0043085	positive regulation of catalytic activity	1.73e-19	2.92e-17	1.47	16944	959	4709	392
GO:1901576	organic substance biosynthetic process	4.75e-19	7.91e-17	1.33	16944	1732	4709	642
GO:0051130	positive regulation of cellular component organization	6.56e-19	1.08e-16	1.41	16944	1170	4709	460
GO:0006139	nucleobase-containing compound metabolic process	2.22e-18	3.62e-16	1.29	16944	2099	4709	754
GO:0009968	negative regulation of signal transduction	2.51e-18	4.04e-16	1.43	16944	1065	4709	423
GO:0045184	establishment of protein localization	2.54e-18	4.06e-16	1.41	16944	1156	4709	453
GO:0042886	amide transport	2.83e-18	4.46e-16	1.42	16944	1111	4709	438
GO:0046483	heterocycle metabolic process	4.81e-18	7.52e-16	1.28	16944	2211	4709	787
GO:0051234	establishment of localization	8.14e-18	1.26e-15	1.23	16944	3040	4709	1039
GO:0023057	negative regulation of signaling	8.8e-18	1.35e-15	1.4	16944	1175	4709	457
GO:1902531	regulation of intracellular signal transduction	1e-17	1.52e-15	1.35	16944	1513	4709	566
GO:0015031	protein transport	1.15e-17	1.73e-15	1.42	16944	1073	4709	423
GO:0033554	cellular response to stress	1.24e-17	1.85e-15	1.38	16944	1269	4709	487
GO:0010648	negative regulation of cell communication	1.29e-17	1.89e-15	1.4	16944	1171	4709	455
GO:0006810	transport	1.33e-17	1.94e-15	1.23	16944	2912	4709	999
GO:0010629	negative regulation of gene expression	1.43e-17	2.06e-15	1.35	16944	1459	4709	548
GO:0015833	peptide transport	2.34e-17	3.34e-15	1.41	16944	1095	4709	429
GO:0031399	regulation of protein modification process	2.41e-17	3.41e-15	1.33	16944	1594	4709	590
GO:1901360	organic cyclic compound metabolic process	3.37e-17	4.73e-15	1.26	16944	2434	4709	851
GO:0044248	cellular catabolic process	3.72e-17	5.17e-15	1.38	16944	1260	4709	482
GO:0044249	cellular biosynthetic process	4.06e-17	5.59e-15	1.33	16944	1629	4709	600
GO:0007010	cytoskeleton organization	4.45e-17	6.07e-15	1.49	16944	769	4709	319
GO:0045944	positive regulation of transcription by RNA polymerase II	4.86e-17	6.57e-15	1.4	16944	1099	4709	429
GO:0048856	anatomical structure development	6.73e-17	9.03e-15	1.23	16944	2986	4709	1017
GO:0044087	regulation of cellular component biogenesis	7.45e-17	9.9e-15	1.45	16944	881	4709	356
GO:0009890	negative regulation of biosynthetic process	1.03e-16	1.35e-14	1.36	16944	1356	4709	511
GO:0071705	nitrogen compound transport	1.1e-16	1.44e-14	1.35	16944	1372	4709	516
GO:0034976	response to endoplasmic reticulum stress	1.2e-16	1.56e-14	2.04	16944	183	4709	104
GO:0071702	organic substance transport	1.22e-16	1.57e-14	1.32	16944	1627	4709	597
GO:0031327	negative regulation of cellular biosynthetic process	1.75e-16	2.23e-14	1.36	16944	1322	4709	499
GO:0034613	cellular protein localization	3.68e-16	4.64e-14	1.45	16944	868	4709	349
GO:2000026	regulation of multicellular organismal development	4.08e-16	5.11e-14	1.29	16944	1913	4709	684
GO:0022603	regulation of anatomical structure morphogenesis	5.07e-16	6.3e-14	1.42	16944	972	4709	383
GO:0019220	regulation of phosphate metabolic process	5.3e-16	6.53e-14	1.33	16944	1517	4709	559
GO:0010243	response to organonitrogen compound	5.36e-16	6.54e-14	1.55	16944	585	4709	252
GO:0070727	cellular macromolecule localization	5.48e-16	6.64e-14	1.44	16944	876	4709	351
GO:0051174	regulation of phosphorus metabolic process	6.15e-16	7.39e-14	1.33	16944	1518	4709	559
GO:0048193	Golgi vesicle transport	8.04e-16	9.59e-14	1.9	16944	229	4709	121
GO:0006725	cellular aromatic compound metabolic process	8.78e-16	1.03e-13	1.26	16944	2262	4709	790
GO:0022607	cellular component assembly	8.76e-16	1.04e-13	1.28	16944	1980	4709	703
GO:0065008	regulation of biological quality	1.11e-15	1.29e-13	1.21	16944	3162	4709	1062
GO:0051248	negative regulation of protein metabolic process	2.37e-15	2.74e-13	1.41	16944	950	4709	373
GO:0042325	regulation of phosphorylation	2.84e-15	3.26e-13	1.34	16944	1371	4709	509
GO:0048585	negative regulation of response to stimulus	3.04e-15	3.47e-13	1.33	16944	1406	4709	520
GO:0051239	regulation of multicellular organismal process	3.11e-15	3.51e-13	1.22	16944	2819	4709	956
GO:0006793	phosphorus metabolic process	3.35e-15	3.75e-13	1.31	16944	1536	4709	561
GO:0006796	phosphate-containing compound metabolic process	4.66e-15	5.19e-13	1.32	16944	1513	4709	553
GO:1901698	response to nitrogen compound	5.37e-15	5.94e-13	1.5	16944	644	4709	269
GO:0032270	positive regulation of cellular protein metabolic process	6.99e-15	7.67e-13	1.33	16944	1377	4709	509
GO:0009653	anatomical structure morphogenesis	1.16e-14	1.27e-12	1.33	16944	1371	4709	506
GO:0010558	negative regulation of macromolecule biosynthetic process	1.24e-14	1.35e-12	1.34	16944	1268	4709	473
GO:0009894	regulation of catabolic process	1.82e-14	1.96e-12	1.45	16944	765	4709	308
GO:0031329	regulation of cellular catabolic process	1.98e-14	2.11e-12	1.49	16944	644	4709	267
GO:2000113	negative regulation of cellular macromolecule biosynthetic process	2.44e-14	2.58e-12	1.34	16944	1238	4709	462
GO:0009056	catabolic process	2.55e-14	2.69e-12	1.31	16944	1449	4709	529
GO:0048513	animal organ development	3.16e-14	3.3e-12	1.35	16944	1196	4709	448
GO:0032269	negative regulation of cellular protein metabolic process	3.6e-14	3.73e-12	1.41	16944	889	4709	348
GO:0051247	positive regulation of protein metabolic process	3.8e-14	3.92e-12	1.31	16944	1474	4709	536
GO:0006950	response to stress	4.35e-14	4.45e-12	1.24	16944	2289	4709	788
GO:1902532	negative regulation of intracellular signal transduction	4.39e-14	4.46e-12	1.56	16944	491	4709	213
GO:0001932	regulation of protein phosphorylation	5.39e-14	5.44e-12	1.33	16944	1262	4709	468
GO:0044281	small molecule metabolic process	5.66e-14	5.68e-12	1.33	16944	1322	4709	487
GO:0050896	response to stimulus	6.41e-14	6.39e-12	1.17	16944	4005	4709	1299
GO:0042127	regulation of cell proliferation	7.29e-14	7.22e-12	1.31	16944	1466	4709	532
GO:0042254	ribosome biogenesis	7.68e-14	7.56e-12	2.35	16944	92	4709	60
GO:0022613	ribonucleoprotein complex biogenesis	9.29e-14	9.08e-12	2.18	16944	117	4709	71
GO:0051603	proteolysis involved in cellular protein catabolic process	9.6e-14	9.33e-12	1.55	16944	497	4709	214
GO:0051338	regulation of transferase activity	1.07e-13	1.03e-11	1.43	16944	768	4709	306
GO:1901701	cellular response to oxygen-containing compound	1.07e-13	1.03e-11	1.48	16944	643	4709	264
GO:0051493	regulation of cytoskeleton organization	1.09e-13	1.04e-11	1.54	16944	509	4709	218
GO:0016192	vesicle-mediated transport	1.36e-13	1.28e-11	1.39	16944	930	4709	359
GO:0032879	regulation of localization	1.62e-13	1.52e-11	1.22	16944	2502	4709	849
GO:0048646	anatomical structure formation involved in morphogenesis	1.88e-13	1.76e-11	1.45	16944	717	4709	288
GO:0045595	regulation of cell differentiation	1.97e-13	1.83e-11	1.28	16944	1678	4709	596
GO:0016070	RNA metabolic process	2.33e-13	2.16e-11	1.35	16944	1131	4709	423
GO:0033365	protein localization to organelle	3.41e-13	3.14e-11	1.53	16944	508	4709	216
GO:0043632	modification-dependent macromolecule catabolic process	3.48e-13	3.18e-11	1.57	16944	445	4709	194
GO:0044085	cellular component biogenesis	4.32e-13	3.92e-11	2.09	16944	129	4709	75
GO:0006886	intracellular protein transport	4.38e-13	3.95e-11	1.47	16944	629	4709	257
GO:0035556	intracellular signal transduction	6.17e-13	5.53e-11	1.33	16944	1222	4709	450
GO:0040012	regulation of locomotion	7.97e-13	7.1e-11	1.38	16944	922	4709	353
GO:0040008	regulation of growth	8.61e-13	7.63e-11	1.45	16944	659	4709	266
GO:0009719	response to endogenous stimulus	8.82e-13	7.77e-11	1.42	16944	743	4709	294
GO:0044271	cellular nitrogen compound biosynthetic process	9.26e-13	8.11e-11	1.35	16944	1031	4709	388
GO:0043933	protein-containing complex subunit organization	1e-12	8.75e-11	1.3	16944	1409	4709	508
GO:0090304	nucleic acid metabolic process	1.1e-12	9.5e-11	1.27	16944	1666	4709	588
GO:0080135	regulation of cellular response to stress	1.46e-12	1.25e-10	1.46	16944	620	4709	252
GO:1901575	organic substance catabolic process	1.46e-12	1.25e-10	1.32	16944	1228	4709	450
GO:2000145	regulation of cell motility	1.46e-12	1.25e-10	1.39	16944	852	4709	329
GO:0045936	negative regulation of phosphate metabolic process	2.17e-12	1.82e-10	1.51	16944	516	4709	216
GO:0051270	regulation of cellular component movement	2.15e-12	1.82e-10	1.37	16944	928	4709	353
GO:0010563	negative regulation of phosphorus metabolic process	2.17e-12	1.83e-10	1.51	16944	516	4709	216
GO:0010608	posttranscriptional regulation of gene expression	2.3e-12	1.92e-10	1.6	16944	373	4709	166
GO:1901362	organic cyclic compound biosynthetic process	2.92e-12	2.42e-10	1.4	16944	795	4709	309
GO:1902903	regulation of supramolecular fiber organization	3.13e-12	2.58e-10	1.63	16944	335	4709	152
GO:0051345	positive regulation of hydrolase activity	3.53e-12	2.89e-10	1.53	16944	463	4709	197
GO:0045892	negative regulation of transcription, DNA-templated	3.97e-12	3.23e-10	1.34	16944	1056	4709	393
GO:0051240	positive regulation of multicellular organismal process	4.12e-12	3.34e-10	1.26	16944	1664	4709	584
GO:0043549	regulation of kinase activity	4.16e-12	3.35e-10	1.43	16944	673	4709	268
GO:1903507	negative regulation of nucleic acid-templated transcription	4.53e-12	3.63e-10	1.34	16944	1060	4709	394
GO:0009967	positive regulation of signal transduction	4.93e-12	3.91e-10	1.3	16944	1335	4709	481
GO:0042326	negative regulation of phosphorylation	4.92e-12	3.92e-10	1.55	16944	427	4709	184
GO:0051726	regulation of cell cycle	5.13e-12	4.05e-10	1.37	16944	884	4709	337
GO:1902679	negative regulation of RNA biosynthetic process	5.26e-12	4.13e-10	1.34	16944	1061	4709	394
GO:0019941	modification-dependent protein catabolic process	5.42e-12	4.23e-10	1.54	16944	436	4709	187
GO:0045934	negative regulation of nucleobase-containing compound metabolic process	5.54e-12	4.3e-10	1.3	16944	1266	4709	459
GO:0071495	cellular response to endogenous stimulus	6.1e-12	4.71e-10	1.48	16944	550	4709	226
GO:0051336	regulation of hydrolase activity	6.68e-12	5.14e-10	1.37	16944	861	4709	329
GO:0044265	cellular macromolecule catabolic process	7.14e-12	5.47e-10	1.45	16944	610	4709	246
GO:0031401	positive regulation of protein modification process	7.32e-12	5.57e-10	1.33	16944	1082	4709	400
GO:0030029	actin filament-based process	8.16e-12	6.18e-10	1.6	16944	358	4709	159
GO:0030334	regulation of cell migration	9.47e-12	7.14e-10	1.38	16944	814	4709	313
GO:0051056	regulation of small GTPase mediated signal transduction	1.19e-11	8.9e-10	1.73	16944	241	4709	116
GO:0006511	ubiquitin-dependent protein catabolic process	1.23e-11	9.15e-10	1.54	16944	425	4709	182
GO:0010638	positive regulation of organelle organization	2.1e-11	1.56e-09	1.47	16944	550	4709	224
GO:0031400	negative regulation of protein modification process	2.47e-11	1.83e-09	1.47	16944	536	4709	219
GO:0009057	macromolecule catabolic process	2.52e-11	1.86e-09	1.4	16944	719	4709	280
GO:0051094	positive regulation of developmental process	2.74e-11	2.01e-09	1.28	16944	1345	4709	480
GO:0034248	regulation of cellular amide metabolic process	2.88e-11	2.1e-09	1.59	16944	343	4709	152
GO:0031331	positive regulation of cellular catabolic process	3.08e-11	2.23e-09	1.6	16944	332	4709	148
GO:2001234	negative regulation of apoptotic signaling pathway	4.16e-11	3e-09	1.76	16944	210	4709	103
GO:0048869	cellular developmental process	4.58e-11	3.29e-09	1.19	16944	2606	4709	863
GO:0051253	negative regulation of RNA metabolic process	5.14e-11	3.67e-09	1.31	16944	1143	4709	415
GO:0001933	negative regulation of protein phosphorylation	5.33e-11	3.79e-09	1.55	16944	388	4709	167
GO:0051093	negative regulation of developmental process	5.43e-11	3.85e-09	1.34	16944	933	4709	348
GO:0010647	positive regulation of cell communication	5.94e-11	4.19e-09	1.26	16944	1512	4709	530
GO:0023056	positive regulation of signaling	7.12e-11	4.99e-09	1.26	16944	1520	4709	532
GO:0043254	regulation of protein complex assembly	7.14e-11	4.99e-09	1.52	16944	418	4709	177
GO:0006417	regulation of translation	7.76e-11	5.39e-09	1.62	16944	299	4709	135
GO:0032869	cellular response to insulin stimulus	9.17e-11	6.34e-09	2.25	16944	80	4709	50
GO:0071417	cellular response to organonitrogen compound	9.21e-11	6.34e-09	1.6	16944	322	4709	143
GO:0018193	peptidyl-amino acid modification	1.04e-10	7.12e-09	1.41	16944	639	4709	251
GO:1901700	response to oxygen-containing compound	1.21e-10	8.27e-09	1.32	16944	1001	4709	368
GO:1901652	response to peptide	1.33e-10	9.04e-09	1.69	16944	243	4709	114
GO:0016072	rRNA metabolic process	1.46e-10	9.86e-09	1.77	16944	195	4709	96
GO:0018130	heterocycle biosynthetic process	1.59e-10	1.07e-08	1.39	16944	693	4709	268
GO:0071375	cellular response to peptide hormone stimulus	1.61e-10	1.08e-08	2.05	16944	109	4709	62
GO:0001525	angiogenesis	1.71e-10	1.14e-08	1.67	16944	252	4709	117
GO:0043434	response to peptide hormone	1.77e-10	1.17e-08	1.79	16944	185	4709	92
GO:0080134	regulation of response to stress	1.81e-10	1.19e-08	1.29	16944	1181	4709	424
GO:0006457	protein folding	1.99e-10	1.3e-08	1.92	16944	139	4709	74
GO:0044283	small molecule biosynthetic process	1.98e-10	1.3e-08	1.5	16944	437	4709	182
GO:0022604	regulation of cell morphogenesis	2.01e-10	1.31e-08	1.47	16944	487	4709	199
GO:0031647	regulation of protein stability	2.16e-10	1.4e-08	1.65	16944	261	4709	120
GO:0032868	response to insulin	2.31e-10	1.5e-08	2	16944	117	4709	65
GO:1903827	regulation of cellular protein localization	2.4e-10	1.55e-08	1.47	16944	479	4709	196
GO:0030335	positive regulation of cell migration	2.54e-10	1.63e-08	1.46	16944	497	4709	202
GO:0060284	regulation of cell development	2.57e-10	1.64e-08	1.32	16944	978	4709	359
GO:0050821	protein stabilization	2.6e-10	1.65e-08	1.84	16944	160	4709	82
GO:0045859	regulation of protein kinase activity	2.68e-10	1.7e-08	1.41	16944	614	4709	241
GO:0034470	ncRNA processing	2.88e-10	1.82e-08	1.59	16944	315	4709	139
GO:0007167	enzyme linked receptor protein signaling pathway	3.42e-10	2.15e-08	1.48	16944	463	4709	190
GO:0046578	regulation of Ras protein signal transduction	3.69e-10	2.31e-08	1.72	16944	211	4709	101
GO:1901699	cellular response to nitrogen compound	4.14e-10	2.58e-08	1.54	16944	362	4709	155
GO:0030036	actin cytoskeleton organization	4.26e-10	2.65e-08	1.57	16944	325	4709	142
GO:0010942	positive regulation of cell death	4.3e-10	2.66e-08	1.4	16944	650	4709	252
GO:0007169	transmembrane receptor protein tyrosine kinase signaling pathway	4.65e-10	2.86e-08	1.58	16944	314	4709	138
GO:0006364	rRNA processing	4.86e-10	2.97e-08	1.8	16944	172	4709	86
GO:0051272	positive regulation of cellular component movement	4.85e-10	2.97e-08	1.44	16944	527	4709	211
GO:0034660	ncRNA metabolic process	4.9e-10	2.98e-08	1.5	16944	409	4709	171
GO:2001233	regulation of apoptotic signaling pathway	5.16e-10	3.13e-08	1.52	16944	386	4709	163
GO:0034654	nucleobase-containing compound biosynthetic process	5.34e-10	3.21e-08	1.4	16944	633	4709	246
GO:1901566	organonitrogen compound biosynthetic process	5.31e-10	3.21e-08	1.36	16944	774	4709	292
GO:0065003	protein-containing complex assembly	5.71e-10	3.42e-08	1.28	16944	1238	4709	439
GO:0008219	cell death	6.69e-10	3.98e-08	1.38	16944	677	4709	260
GO:0043087	regulation of GTPase activity	6.67e-10	3.98e-08	1.62	16944	276	4709	124
GO:2000147	positive regulation of cell motility	7.04e-10	4.16e-08	1.44	16944	511	4709	205
GO:0035239	tube morphogenesis	9.63e-10	5.68e-08	1.59	16944	297	4709	131
GO:0043068	positive regulation of programmed cell death	9.83e-10	5.77e-08	1.4	16944	597	4709	233
GO:0007166	cell surface receptor signaling pathway	1.05e-09	6.09e-08	1.25	16944	1388	4709	484
GO:0030154	cell differentiation	1.05e-09	6.11e-08	1.21	16944	1875	4709	633
GO:0040017	positive regulation of locomotion	1.04e-09	6.11e-08	1.43	16944	540	4709	214
GO:0009896	positive regulation of catabolic process	1.07e-09	6.17e-08	1.5	16944	395	4709	165
GO:1901565	organonitrogen compound catabolic process	1.19e-09	6.84e-08	1.4	16944	592	4709	231
GO:0032880	regulation of protein localization	1.26e-09	7.24e-08	1.32	16944	917	4709	336
GO:0120035	regulation of plasma membrane bounded cell projection organization	1.34e-09	7.65e-08	1.36	16944	715	4709	271
GO:0019438	aromatic compound biosynthetic process	1.41e-09	8.03e-08	1.37	16944	703	4709	267
GO:0030163	protein catabolic process	1.74e-09	9.88e-08	1.51	16944	371	4709	156
GO:0000122	negative regulation of transcription by RNA polymerase II	1.8e-09	1.01e-07	1.34	16944	785	4709	293
GO:0009059	macromolecule biosynthetic process	1.81e-09	1.01e-07	1.32	16944	885	4709	325
GO:0031344	regulation of cell projection organization	1.79e-09	1.01e-07	1.36	16944	723	4709	273
GO:0006915	apoptotic process	2.36e-09	1.32e-07	1.39	16944	602	4709	233
GO:0071496	cellular response to external stimulus	2.36e-09	1.32e-07	1.66	16944	225	4709	104
GO:0010498	proteasomal protein catabolic process	2.97e-09	1.65e-07	1.58	16944	290	4709	127
GO:0045597	positive regulation of cell differentiation	3.01e-09	1.66e-07	1.3	16944	977	4709	353
GO:0043065	positive regulation of apoptotic process	3.44e-09	1.9e-07	1.39	16944	592	4709	229
GO:1903829	positive regulation of cellular protein localization	3.82e-09	2.1e-07	1.59	16944	274	4709	121
GO:0051347	positive regulation of transferase activity	3.92e-09	2.15e-07	1.43	16944	505	4709	200
GO:0012501	programmed cell death	4.13e-09	2.25e-07	1.37	16944	642	4709	245
GO:0032870	cellular response to hormone stimulus	4.3e-09	2.33e-07	1.65	16944	227	4709	104
GO:0034645	cellular macromolecule biosynthetic process	4.31e-09	2.33e-07	1.33	16944	794	4709	294
GO:0051098	regulation of binding	4.35e-09	2.34e-07	1.49	16944	378	4709	157
GO:0050767	regulation of neurogenesis	4.36e-09	2.35e-07	1.32	16944	863	4709	316
GO:0051129	negative regulation of cellular component organization	4.65e-09	2.49e-07	1.36	16944	692	4709	261
GO:0042327	positive regulation of phosphorylation	4.75e-09	2.53e-07	1.31	16944	914	4709	332
GO:1901214	regulation of neuron death	5.22e-09	2.77e-07	1.52	16944	341	4709	144
GO:0110053	regulation of actin filament organization	5.38e-09	2.85e-07	1.61	16944	250	4709	112
GO:0034097	response to cytokine	5.65e-09	2.98e-07	1.42	16944	516	4709	203
GO:0010506	regulation of autophagy	5.76e-09	3.03e-07	1.64	16944	228	4709	104
GO:0009888	tissue development	6.23e-09	3.27e-07	1.39	16944	565	4709	219
GO:0009887	animal organ morphogenesis	6.88e-09	3.6e-07	1.42	16944	499	4709	197
GO:0043161	proteasome-mediated ubiquitin-dependent protein catabolic process	6.98e-09	3.63e-07	1.59	16944	265	4709	117
GO:1901653	cellular response to peptide	7.06e-09	3.66e-07	1.79	16944	153	4709	76
GO:0045596	negative regulation of cell differentiation	7.53e-09	3.89e-07	1.35	16944	692	4709	260
GO:0045937	positive regulation of phosphate metabolic process	7.86e-09	4.03e-07	1.29	16944	978	4709	351
GO:0010562	positive regulation of phosphorus metabolic process	7.86e-09	4.05e-07	1.29	16944	978	4709	351
GO:0006325	chromatin organization	8.12e-09	4.16e-07	1.38	16944	594	4709	228
GO:0001558	regulation of cell growth	8.55e-09	4.36e-07	1.48	16944	387	4709	159
GO:0010508	positive regulation of autophagy	9.21e-09	4.68e-07	1.93	16944	110	4709	59
GO:0019637	organophosphate metabolic process	9.6e-09	4.86e-07	1.35	16944	675	4709	254
GO:0051241	negative regulation of multicellular organismal process	1.11e-08	5.62e-07	1.26	16944	1160	4709	407
GO:0022402	cell cycle process	1.17e-08	5.91e-07	1.35	16944	698	4709	261
GO:0044089	positive regulation of cellular component biogenesis	1.21e-08	6.09e-07	1.42	16944	478	4709	189
GO:0008285	negative regulation of cell proliferation	1.5e-08	7.49e-07	1.37	16944	610	4709	232
GO:1901215	negative regulation of neuron death	1.5e-08	7.49e-07	1.63	16944	223	4709	101
GO:0051960	regulation of nervous system development	1.54e-08	7.65e-07	1.29	16944	961	4709	344
GO:0009725	response to hormone	1.68e-08	8.33e-07	1.46	16944	408	4709	165
GO:0016310	phosphorylation	1.77e-08	8.75e-07	1.31	16944	848	4709	308
GO:0043436	oxoacid metabolic process	2.2e-08	1.08e-06	1.33	16944	724	4709	268
GO:0019752	carboxylic acid metabolic process	2.33e-08	1.14e-06	1.34	16944	687	4709	256
GO:0030111	regulation of Wnt signaling pathway	2.44e-08	1.19e-06	1.56	16944	267	4709	116
GO:0032956	regulation of actin cytoskeleton organization	2.76e-08	1.34e-06	1.5	16944	328	4709	137
GO:0033673	negative regulation of kinase activity	2.79e-08	1.35e-06	1.65	16944	203	4709	93
GO:0043603	cellular amide metabolic process	2.78e-08	1.35e-06	1.37	16944	580	4709	221
GO:0010975	regulation of neuron projection development	2.97e-08	1.43e-06	1.38	16944	562	4709	215
GO:0060341	regulation of cellular localization	3.03e-08	1.46e-06	1.3	16944	871	4709	314
GO:0001934	positive regulation of protein phosphorylation	3.1e-08	1.48e-06	1.3	16944	868	4709	313
GO:0006082	organic acid metabolic process	3.57e-08	1.7e-06	1.32	16944	743	4709	273
GO:0045664	regulation of neuron differentiation	3.71e-08	1.77e-06	1.33	16944	712	4709	263
GO:0007346	regulation of mitotic cell cycle	4.43e-08	2.1e-06	1.41	16944	470	4709	184
GO:0048729	tissue morphogenesis	4.43e-08	2.1e-06	1.45	16944	398	4709	160
GO:0006396	RNA processing	5.21e-08	2.46e-06	1.33	16944	680	4709	252
GO:0010639	negative regulation of organelle organization	5.99e-08	2.82e-06	1.47	16944	358	4709	146
GO:0045786	negative regulation of cell cycle	6.3e-08	2.94e-06	1.45	16944	376	4709	152
GO:0051348	negative regulation of transferase activity	6.27e-08	2.94e-06	1.59	16944	231	4709	102
GO:0008284	positive regulation of cell proliferation	6.47e-08	3.02e-06	1.29	16944	861	4709	309
GO:0071345	cellular response to cytokine stimulus	6.59e-08	3.06e-06	1.43	16944	409	4709	163
GO:0036503	ERAD pathway	7.32e-08	3.39e-06	2.06	16944	75	4709	43
GO:0010720	positive regulation of cell development	8.59e-08	3.97e-06	1.36	16944	584	4709	220
GO:0006469	negative regulation of protein kinase activity	9.24e-08	4.26e-06	1.65	16944	185	4709	85
GO:0032970	regulation of actin filament-based process	9.27e-08	4.26e-06	1.45	16944	372	4709	150
GO:0031346	positive regulation of cell projection organization	9.55e-08	4.37e-06	1.42	16944	432	4709	170
GO:0051492	regulation of stress fiber assembly	1.09e-07	4.99e-06	1.96	16944	88	4709	48
GO:0030030	cell projection organization	1.22e-07	5.56e-06	1.29	16944	812	4709	292
GO:0044092	negative regulation of molecular function	1.29e-07	5.84e-06	1.28	16944	876	4709	312
GO:0018205	peptidyl-lysine modification	1.36e-07	6.14e-06	1.59	16944	217	4709	96
GO:0048584	positive regulation of response to stimulus	1.41e-07	6.34e-06	1.19	16944	1842	4709	607
GO:0031668	cellular response to extracellular stimulus	1.42e-07	6.38e-06	1.63	16944	192	4709	87
GO:0007420	brain development	1.44e-07	6.43e-06	1.72	16944	151	4709	72
GO:0030433	ubiquitin-dependent ERAD pathway	1.44e-07	6.44e-06	2.15	16944	62	4709	37
GO:0010464	regulation of mesenchymal cell proliferation	1.54e-07	6.85e-06	2.37	16944	44	4709	29
GO:0043547	positive regulation of GTPase activity	1.61e-07	7.14e-06	1.62	16944	198	4709	89
GO:0010634	positive regulation of epithelial cell migration	1.64e-07	7.28e-06	1.75	16944	138	4709	67
GO:0035023	regulation of Rho protein signal transduction	1.79e-07	7.89e-06	1.78	16944	125	4709	62
GO:0042594	response to starvation	1.81e-07	7.97e-06	1.71	16944	149	4709	71
GO:0006629	lipid metabolic process	1.91e-07	8.41e-06	1.27	16944	908	4709	321
GO:0001701	in utero embryonic development	2.36e-07	1.03e-05	1.52	16944	262	4709	111
GO:0032535	regulation of cellular component size	2.42e-07	1.06e-05	1.52	16944	265	4709	112
GO:0043523	regulation of neuron apoptotic process	2.59e-07	1.13e-05	1.54	16944	248	4709	106
GO:0072594	establishment of protein localization to organelle	2.67e-07	1.16e-05	1.53	16944	251	4709	107
GO:0030199	collagen fibril organization	2.72e-07	1.18e-05	2.3	16944	47	4709	30
GO:0055086	nucleobase-containing small molecule metabolic process	2.77e-07	1.2e-05	1.4	16944	441	4709	171
GO:1903320	regulation of protein modification by small protein conjugation or removal	3.1e-07	1.33e-05	1.57	16944	223	4709	97
GO:0001568	blood vessel development	3.15e-07	1.34e-05	1.7	16944	148	4709	70
GO:0044255	cellular lipid metabolic process	3.12e-07	1.34e-05	1.31	16944	699	4709	254
GO:0055114	oxidation-reduction process	3.13e-07	1.34e-05	1.31	16944	677	4709	247
GO:0042592	homeostatic process	3.24e-07	1.37e-05	1.22	16944	1302	4709	441
GO:0110020	regulation of actomyosin structure organization	3.23e-07	1.38e-05	1.87	16944	98	4709	51
GO:0007264	small GTPase mediated signal transduction	3.38e-07	1.43e-05	1.53	16944	252	4709	107
GO:0051495	positive regulation of cytoskeleton organization	3.47e-07	1.46e-05	1.6	16944	198	4709	88
GO:0048638	regulation of developmental growth	3.56e-07	1.5e-05	1.44	16944	361	4709	144
GO:0006888	ER to Golgi vesicle-mediated transport	3.63e-07	1.53e-05	1.83	16944	106	4709	54
GO:1901135	carbohydrate derivative metabolic process	3.69e-07	1.54e-05	1.32	16944	628	4709	231
GO:0045765	regulation of angiogenesis	3.83e-07	1.6e-05	1.51	16944	267	4709	112
GO:0032231	regulation of actin filament bundle assembly	3.87e-07	1.61e-05	1.85	16944	101	4709	52
GO:0016482	cytosolic transport	3.92e-07	1.63e-05	1.8	16944	114	4709	57
GO:0071900	regulation of protein serine/threonine kinase activity	4.24e-07	1.75e-05	1.41	16944	401	4709	157
GO:0051099	positive regulation of binding	4.31e-07	1.78e-05	1.6	16944	196	4709	87
GO:0006928	movement of cell or subcellular component	4.36e-07	1.8e-05	1.23	16944	1122	4709	385
GO:0016477	cell migration	4.56e-07	1.87e-05	1.3	16944	705	4709	255
GO:1901342	regulation of vasculature development	4.55e-07	1.87e-05	1.48	16944	297	4709	122
GO:0032271	regulation of protein polymerization	4.76e-07	1.94e-05	1.59	16944	202	4709	89
GO:0060828	regulation of canonical Wnt signaling pathway	4.98e-07	2.03e-05	1.58	16944	205	4709	90
GO:0042176	regulation of protein catabolic process	5.2e-07	2.11e-05	1.43	16944	360	4709	143
GO:0031396	regulation of protein ubiquitination	5.37e-07	2.17e-05	1.6	16944	194	4709	86
GO:0006892	post-Golgi vesicle-mediated transport	5.39e-07	2.18e-05	1.93	16944	84	4709	45
GO:0033674	positive regulation of kinase activity	5.67e-07	2.29e-05	1.39	16944	433	4709	167
GO:0010564	regulation of cell cycle process	5.75e-07	2.3e-05	1.34	16944	550	4709	205
GO:0009991	response to extracellular stimulus	5.74e-07	2.31e-05	1.47	16944	304	4709	124
GO:0006508	proteolysis	6.24e-07	2.5e-05	1.26	16944	931	4709	325
GO:0090287	regulation of cellular response to growth factor stimulus	6.62e-07	2.64e-05	1.51	16944	252	4709	106
GO:1903047	mitotic cell cycle process	7.21e-07	2.87e-05	1.4	16944	404	4709	157
GO:0043009	chordate embryonic development	7.34e-07	2.91e-05	1.5	16944	267	4709	111
GO:0009792	embryo development ending in birth or egg hatching	7.94e-07	3.13e-05	1.48	16944	282	4709	116
GO:0009790	embryo development	7.94e-07	3.14e-05	1.48	16944	282	4709	116
GO:0048598	embryonic morphogenesis	8.29e-07	3.26e-05	1.39	16944	420	4709	162
GO:0010976	positive regulation of neuron projection development	9.08e-07	3.56e-05	1.44	16944	336	4709	134
GO:0000226	microtubule cytoskeleton organization	9.12e-07	3.57e-05	1.43	16944	345	4709	137
GO:0048732	gland development	9.3e-07	3.63e-05	1.52	16944	239	4709	101
GO:0043536	positive regulation of blood vessel endothelial cell migration	1.01e-06	3.95e-05	2.12	16944	56	4709	33
GO:0070972	protein localization to endoplasmic reticulum	1.02e-06	3.96e-05	2.34	16944	40	4709	26
GO:0010632	regulation of epithelial cell migration	1.07e-06	4.16e-05	1.56	16944	208	4709	90
GO:0006520	cellular amino acid metabolic process	1.12e-06	4.31e-05	1.52	16944	234	4709	99
GO:0009615	response to virus	1.13e-06	4.36e-05	1.58	16944	194	4709	85
GO:0043524	negative regulation of neuron apoptotic process	1.15e-06	4.43e-05	1.63	16944	166	4709	75
GO:0031532	actin cytoskeleton reorganization	1.24e-06	4.76e-05	2.13	16944	54	4709	32
GO:0050769	positive regulation of neurogenesis	1.26e-06	4.82e-05	1.34	16944	518	4709	193
GO:1902806	regulation of cell cycle G1/S phase transition	1.31e-06	4.98e-05	1.74	16944	120	4709	58
GO:0050678	regulation of epithelial cell proliferation	1.32e-06	5.02e-05	1.44	16944	323	4709	129
GO:0016126	sterol biosynthetic process	1.34e-06	5.09e-05	2.4	16944	36	4709	24
GO:0002053	positive regulation of mesenchymal cell proliferation	1.34e-06	5.11e-05	2.4	16944	36	4709	24
GO:0045927	positive regulation of growth	1.4e-06	5.31e-05	1.48	16944	270	4709	111
GO:0009267	cellular response to starvation	1.42e-06	5.34e-05	1.7	16944	131	4709	62
GO:0002009	morphogenesis of an epithelium	1.56e-06	5.88e-05	1.45	16944	306	4709	123
GO:0016241	regulation of macroautophagy	1.57e-06	5.9e-05	1.8	16944	102	4709	51
GO:0032527	protein exit from endoplasmic reticulum	1.8e-06	6.74e-05	2.88	16944	20	4709	16
GO:0043086	negative regulation of catalytic activity	1.82e-06	6.79e-05	1.31	16944	583	4709	213
GO:0051050	positive regulation of transport	1.87e-06	6.95e-05	1.24	16944	928	4709	321
GO:0030308	negative regulation of cell growth	1.89e-06	7.01e-05	1.59	16944	179	4709	79
GO:0097193	intrinsic apoptotic signaling pathway	2e-06	7.39e-05	1.66	16944	143	4709	66
GO:0048010	vascular endothelial growth factor receptor signaling pathway	2.08e-06	7.68e-05	2.7	16944	24	4709	18
GO:0009259	ribonucleotide metabolic process	2.09e-06	7.71e-05	1.47	16944	266	4709	109
GO:0051169	nuclear transport	2.16e-06	7.9e-05	1.57	16944	188	4709	82
GO:0070507	regulation of microtubule cytoskeleton organization	2.16e-06	7.91e-05	1.57	16944	188	4709	82
GO:0006913	nucleocytoplasmic transport	2.16e-06	7.93e-05	1.57	16944	188	4709	82
GO:0046165	alcohol biosynthetic process	2.32e-06	8.44e-05	1.84	16944	90	4709	46
GO:2001243	negative regulation of intrinsic apoptotic signaling pathway	2.32e-06	8.47e-05	1.84	16944	90	4709	46
GO:1902905	positive regulation of supramolecular fiber organization	2.35e-06	8.52e-05	1.59	16944	177	4709	78
GO:0007050	cell cycle arrest	2.46e-06	8.9e-05	1.86	16944	85	4709	44
GO:0051607	defense response to virus	2.47e-06	8.9e-05	1.63	16944	152	4709	69
GO:0045860	positive regulation of protein kinase activity	2.46e-06	8.91e-05	1.38	16944	399	4709	153
GO:0009117	nucleotide metabolic process	3.16e-06	0.000114	1.39	16944	370	4709	143
GO:0120036	plasma membrane bounded cell projection organization	3.2e-06	0.000115	1.31	16944	584	4709	212
GO:0001101	response to acid chemical	3.26e-06	0.000116	1.5	16944	230	4709	96
GO:0035966	response to topologically incorrect protein	3.24e-06	0.000116	1.89	16944	78	4709	41
GO:0045666	positive regulation of neuron differentiation	3.24e-06	0.000116	1.37	16944	416	4709	158
GO:0008283	cell proliferation	3.3e-06	0.000117	1.33	16944	509	4709	188
GO:0016570	histone modification	3.36e-06	0.000119	1.44	16944	298	4709	119
GO:0097190	apoptotic signaling pathway	3.39e-06	0.00012	1.49	16944	236	4709	98
GO:1902904	negative regulation of supramolecular fiber organization	3.64e-06	0.000128	1.66	16944	134	4709	62
GO:0045926	negative regulation of growth	3.65e-06	0.000129	1.48	16944	251	4709	103
GO:0010595	positive regulation of endothelial cell migration	3.98e-06	0.000139	1.8	16944	94	4709	47
GO:0019693	ribose phosphate metabolic process	3.99e-06	0.000139	1.45	16944	281	4709	113
GO:0030968	endoplasmic reticulum unfolded protein response	3.95e-06	0.000139	2.23	16944	42	4709	26
GO:0070647	protein modification by small protein conjugation or removal	3.97e-06	0.000139	1.31	16944	551	4709	201
GO:0006468	protein phosphorylation	4.06e-06	0.000141	1.28	16944	665	4709	237
GO:0019216	regulation of lipid metabolic process	4.06e-06	0.000141	1.43	16944	296	4709	118
GO:0048568	embryonic organ development	4.1e-06	0.000142	1.62	16944	151	4709	68
GO:0051235	maintenance of location	4.1e-06	0.000142	1.62	16944	151	4709	68
GO:0043393	regulation of protein binding	4.15e-06	0.000143	1.49	16944	234	4709	97
GO:0008360	regulation of cell shape	4.22e-06	0.000145	1.64	16944	140	4709	64
GO:1902653	secondary alcohol biosynthetic process	4.23e-06	0.000145	2.44	16944	31	4709	21
GO:0043535	regulation of blood vessel endothelial cell migration	4.33e-06	0.000148	1.82	16944	89	4709	45
GO:0008610	lipid biosynthetic process	4.36e-06	0.000149	1.38	16944	378	4709	145
GO:0070201	regulation of establishment of protein localization	4.37e-06	0.000149	1.29	16944	637	4709	228
GO:0090066	regulation of anatomical structure size	4.79e-06	0.000163	1.37	16944	400	4709	152
GO:0043408	regulation of MAPK cascade	4.91e-06	0.000167	1.28	16944	657	4709	234
GO:0072521	purine-containing compound metabolic process	4.92e-06	0.000167	1.42	16944	306	4709	121
GO:0045454	cell redox homeostasis	5.01e-06	0.000169	2.01	16944	59	4709	33
GO:0010631	epithelial cell migration	5.13e-06	0.000173	1.9	16944	74	4709	39
GO:1902533	positive regulation of intracellular signal transduction	5.19e-06	0.000174	1.24	16944	876	4709	302
GO:0009628	response to abiotic stimulus	5.18e-06	0.000175	1.25	16944	821	4709	285
GO:0009150	purine ribonucleotide metabolic process	5.6e-06	0.000187	1.46	16944	256	4709	104
GO:0031669	cellular response to nutrient levels	5.58e-06	0.000187	1.58	16944	169	4709	74
GO:0040011	locomotion	5.72e-06	0.000191	1.24	16944	851	4709	294
GO:0007017	microtubule-based process	6.14e-06	0.000205	1.3	16944	570	4709	206
GO:0043542	endothelial cell migration	6.25e-06	0.000208	2.02	16944	57	4709	32
GO:1905897	regulation of response to endoplasmic reticulum stress	6.47e-06	0.000214	1.9	16944	72	4709	38
GO:2000045	regulation of G1/S transition of mitotic cell cycle	6.57e-06	0.000217	1.73	16944	106	4709	51
GO:0006732	coenzyme metabolic process	6.69e-06	0.000221	1.47	16944	248	4709	101
GO:0090110	cargo loading into COPII-coated vesicle	6.78e-06	0.000223	3.3	16944	12	4709	11
GO:0016569	covalent chromatin modification	7.14e-06	0.000235	1.42	16944	305	4709	120
GO:0033157	regulation of intracellular protein transport	7.19e-06	0.000236	1.53	16944	190	4709	81
GO:0051494	negative regulation of cytoskeleton organization	7.51e-06	0.000246	1.62	16944	142	4709	64
GO:0070848	response to growth factor	7.58e-06	0.000248	1.48	16944	228	4709	94
GO:0009605	response to external stimulus	7.73e-06	0.000252	1.21	16944	1112	4709	373
GO:0006753	nucleoside phosphate metabolic process	8.49e-06	0.000276	1.37	16944	379	4709	144
GO:0006163	purine nucleotide metabolic process	8.55e-06	0.000277	1.44	16944	270	4709	108
GO:0006351	transcription, DNA-templated	8.6e-06	0.000278	1.43	16944	276	4709	110
GO:0034504	protein localization to nucleus	8.82e-06	0.000285	1.63	16944	137	4709	62
GO:0070085	glycosylation	8.95e-06	0.000288	1.56	16944	168	4709	73
GO:0007030	Golgi organization	9.18e-06	0.000295	1.72	16944	107	4709	51
GO:0032774	RNA biosynthetic process	9.83e-06	0.000315	1.39	16944	331	4709	128
GO:0019318	hexose metabolic process	1.01e-05	0.000324	1.7	16944	110	4709	52
GO:1903393	positive regulation of adherens junction organization	1.04e-05	0.000331	2.4	16944	30	4709	20
GO:0006695	cholesterol biosynthetic process	1.04e-05	0.000332	2.4	16944	30	4709	20
GO:0090407	organophosphate biosynthetic process	1.04e-05	0.000332	1.37	16944	368	4709	140
GO:0097659	nucleic acid-templated transcription	1.04e-05	0.000332	1.43	16944	277	4709	110
GO:0043405	regulation of MAP kinase activity	1.04e-05	0.000333	1.43	16944	277	4709	110
GO:0035459	cargo loading into vesicle	1.06e-05	0.000335	3.08	16944	14	4709	12
GO:0031110	regulation of microtubule polymerization or depolymerization	1.1e-05	0.000347	1.82	16944	81	4709	41
GO:0042147	retrograde transport, endosome to Golgi	1.25e-05	0.000393	1.88	16944	71	4709	37
GO:1901987	regulation of cell cycle phase transition	1.26e-05	0.000393	1.43	16944	275	4709	109
GO:0031667	response to nutrient levels	1.26e-05	0.000394	1.42	16944	281	4709	111
GO:0043604	amide biosynthetic process	1.25e-05	0.000394	1.37	16944	363	4709	138
GO:0006486	protein glycosylation	1.27e-05	0.000396	1.57	16944	158	4709	69
GO:0043413	macromolecule glycosylation	1.27e-05	0.000396	1.57	16944	158	4709	69
GO:1901880	negative regulation of protein depolymerization	1.29e-05	0.000402	1.91	16944	66	4709	35
GO:0050679	positive regulation of epithelial cell proliferation	1.31e-05	0.000407	1.53	16944	181	4709	77
GO:1903513	endoplasmic reticulum to cytosol transport	1.34e-05	0.000414	2.92	16944	16	4709	13
GO:0030970	retrograde protein transport, ER to cytosol	1.34e-05	0.000415	2.92	16944	16	4709	13
GO:0048589	developmental growth	1.36e-05	0.000419	1.38	16944	339	4709	130
GO:0010769	regulation of cell morphogenesis involved in differentiation	1.42e-05	0.000439	1.39	16944	321	4709	124
GO:0043543	protein acylation	1.44e-05	0.000443	1.58	16944	150	4709	66
GO:0043618	regulation of transcription from RNA polymerase II promoter in response to stress	1.5e-05	0.00046	2.06	16944	49	4709	28
GO:0006644	phospholipid metabolic process	1.51e-05	0.000462	1.43	16944	264	4709	105
GO:0048534	hematopoietic or lymphoid organ development	1.51e-05	0.000462	1.5	16944	199	4709	83
GO:0097435	supramolecular fiber organization	1.53e-05	0.000467	1.35	16944	392	4709	147
GO:0061024	membrane organization	1.54e-05	0.000469	1.32	16944	473	4709	173
GO:0060429	epithelium development	1.57e-05	0.000476	1.53	16944	176	4709	75
GO:0006986	response to unfolded protein	1.57e-05	0.000477	1.88	16944	69	4709	36
GO:0043281	regulation of cysteine-type endopeptidase activity involved in apoptotic process	1.61e-05	0.000488	1.53	16944	179	4709	76
GO:0016239	positive regulation of macroautophagy	1.63e-05	0.000492	1.91	16944	64	4709	34
GO:2001242	regulation of intrinsic apoptotic signaling pathway	1.64e-05	0.000493	1.56	16944	159	4709	69
GO:0048754	branching morphogenesis of an epithelial tube	1.71e-05	0.000514	1.59	16944	145	4709	64
GO:0010594	regulation of endothelial cell migration	1.71e-05	0.000515	1.59	16944	145	4709	64
GO:0048870	cell motility	1.75e-05	0.000523	1.24	16944	787	4709	271
GO:0043409	negative regulation of MAPK cascade	1.76e-05	0.000526	1.55	16944	165	4709	71
GO:0016197	endosomal transport	2.04e-05	0.000609	1.52	16944	180	4709	76
GO:0034599	cellular response to oxidative stress	2.11e-05	0.000627	1.55	16944	160	4709	69
GO:1905114	cell surface receptor signaling pathway involved in cell-cell signaling	2.11e-05	0.000627	1.46	16944	227	4709	92
GO:0006979	response to oxidative stress	2.13e-05	0.000632	1.4	16944	296	4709	115
GO:2000027	regulation of animal organ morphogenesis	2.18e-05	0.000647	1.5	16944	189	4709	79
GO:0032388	positive regulation of intracellular transport	2.39e-05	0.000704	1.53	16944	172	4709	73
GO:1904018	positive regulation of vasculature development	2.45e-05	0.000722	1.52	16944	175	4709	74
GO:0030162	regulation of proteolysis	2.48e-05	0.000731	1.27	16944	613	4709	216
GO:0045862	positive regulation of proteolysis	2.51e-05	0.000736	1.39	16944	303	4709	117
GO:0032886	regulation of microtubule-based process	2.52e-05	0.000739	1.46	16944	219	4709	89
GO:0002040	sprouting angiogenesis	2.54e-05	0.000742	2.36	16944	29	4709	19
GO:1903725	regulation of phospholipid metabolic process	2.59e-05	0.000752	1.92	16944	60	4709	32
GO:0033993	response to lipid	2.58e-05	0.000753	1.3	16944	502	4709	181
GO:1903362	regulation of cellular protein catabolic process	2.58e-05	0.000753	1.45	16944	228	4709	92
GO:0045766	positive regulation of angiogenesis	2.6e-05	0.000756	1.55	16944	158	4709	68
GO:0006066	alcohol metabolic process	2.62e-05	0.00076	1.44	16944	237	4709	95
GO:0070482	response to oxygen levels	2.63e-05	0.00076	1.51	16944	184	4709	77
GO:0045785	positive regulation of cell adhesion	2.76e-05	0.000795	1.35	16944	368	4709	138
GO:0071901	negative regulation of protein serine/threonine kinase activity	2.77e-05	0.000797	1.68	16944	105	4709	49
GO:1901605	alpha-amino acid metabolic process	2.94e-05	0.000845	1.52	16944	170	4709	72
GO:0040007	growth	3.02e-05	0.000868	1.36	16944	347	4709	131
GO:0071229	cellular response to acid chemical	3.11e-05	0.000892	1.55	16944	153	4709	66
GO:0051054	positive regulation of DNA metabolic process	3.18e-05	0.000909	1.44	16944	235	4709	94
GO:0016053	organic acid biosynthetic process	3.19e-05	0.00091	1.44	16944	238	4709	95
GO:0006399	tRNA metabolic process	3.33e-05	0.000948	1.54	16944	159	4709	68
GO:0007275	multicellular organism development	3.42e-05	0.000973	1.19	16944	1162	4709	383
GO:0032989	cellular component morphogenesis	3.48e-05	0.000988	1.29	16944	498	4709	179
GO:0001666	response to hypoxia	3.62e-05	0.00103	1.52	16944	168	4709	71
GO:0003006	developmental process involved in reproduction	3.7e-05	0.00104	1.27	16944	578	4709	204
GO:0072657	protein localization to membrane	3.68e-05	0.00104	1.34	16944	373	4709	139
GO:0001889	liver development	3.73e-05	0.00105	1.78	16944	79	4709	39
GO:0016055	Wnt signaling pathway	3.78e-05	0.00106	1.45	16944	221	4709	89
GO:0006487	protein N-linked glycosylation	3.91e-05	0.00109	2.03	16944	46	4709	26
GO:1901990	regulation of mitotic cell cycle phase transition	3.87e-05	0.00109	1.42	16944	245	4709	97
GO:0001667	ameboidal-type cell migration	3.98e-05	0.00111	1.54	16944	154	4709	66
GO:0030258	lipid modification	3.98e-05	0.00111	1.54	16944	154	4709	66
GO:0090050	positive regulation of cell migration involved in sprouting angiogenesis	4.03e-05	0.00112	2.57	16944	21	4709	15
GO:0018393	internal peptidyl-lysine acetylation	4.18e-05	0.00116	1.72	16944	90	4709	43
GO:0046653	tetrahydrofolate metabolic process	4.23e-05	0.00117	2.65	16944	19	4709	14
GO:1901890	positive regulation of cell junction assembly	4.28e-05	0.00119	2.25	16944	32	4709	20
GO:0051962	positive regulation of nervous system development	4.36e-05	0.0012	1.27	16944	573	4709	202
GO:0060560	developmental growth involved in morphogenesis	4.36e-05	0.0012	1.64	16944	112	4709	51
GO:0030155	regulation of cell adhesion	4.42e-05	0.00122	1.26	16944	618	4709	216
GO:0045930	negative regulation of mitotic cell cycle	4.43e-05	0.00122	1.46	16944	204	4709	83
GO:0061138	morphogenesis of a branching epithelium	4.46e-05	0.00122	1.52	16944	166	4709	70
GO:0006475	internal protein amino acid acetylation	4.61e-05	0.00126	1.7	16944	93	4709	44
GO:0046394	carboxylic acid biosynthetic process	4.67e-05	0.00127	1.43	16944	237	4709	94
GO:1901137	carbohydrate derivative biosynthetic process	4.63e-05	0.00127	1.36	16944	322	4709	122
GO:0070925	organelle assembly	4.75e-05	0.00129	1.3	16944	453	4709	164
GO:0001763	morphogenesis of a branching structure	4.76e-05	0.0013	1.5	16944	175	4709	73
GO:0051896	regulation of protein kinase B signaling	5.08e-05	0.00138	1.57	16944	135	4709	59
GO:0071396	cellular response to lipid	5.09e-05	0.00138	1.38	16944	295	4709	113
GO:0006413	translational initiation	5.17e-05	0.0014	1.93	16944	54	4709	29
GO:0043242	negative regulation of protein complex disassembly	5.2e-05	0.0014	1.8	16944	72	4709	36
GO:0043620	regulation of DNA-templated transcription in response to stress	5.17e-05	0.0014	1.93	16944	54	4709	29
GO:0030178	negative regulation of Wnt signaling pathway	5.3e-05	0.00142	1.56	16944	138	4709	60
GO:0051049	regulation of transport	5.29e-05	0.00142	1.15	16944	1691	4709	539
GO:0051301	cell division	5.33e-05	0.00143	1.32	16944	413	4709	151
GO:0030177	positive regulation of Wnt signaling pathway	5.5e-05	0.00147	1.6	16944	124	4709	55
GO:0071363	cellular response to growth factor stimulus	5.51e-05	0.00147	1.45	16944	211	4709	85
GO:0032386	regulation of intracellular transport	5.95e-05	0.00159	1.32	16944	395	4709	145
GO:0032446	protein modification by small protein conjugation	6.12e-05	0.00163	1.3	16944	436	4709	158
GO:0051961	negative regulation of nervous system development	6.19e-05	0.00165	1.35	16944	330	4709	124
GO:0051186	cofactor metabolic process	6.39e-05	0.00169	1.32	16944	383	4709	141
GO:1902807	negative regulation of cell cycle G1/S phase transition	6.38e-05	0.00169	1.89	16944	57	4709	30
GO:0050770	regulation of axonogenesis	6.44e-05	0.0017	1.47	16944	194	4709	79
GO:1902115	regulation of organelle assembly	6.44e-05	0.0017	1.47	16944	194	4709	79
GO:0007051	spindle organization	6.52e-05	0.00172	1.6	16944	119	4709	53
GO:0070059	intrinsic apoptotic signaling pathway in response to endoplasmic reticulum stress	6.57e-05	0.00173	2.16	16944	35	4709	21
GO:0016567	protein ubiquitination	6.85e-05	0.0018	1.32	16944	396	4709	145
GO:0010970	transport along microtubule	7.06e-05	0.00185	1.55	16944	142	4709	61
GO:0099111	microtubule-based transport	7.06e-05	0.00185	1.55	16944	142	4709	61
GO:0045047	protein targeting to ER	7.11e-05	0.00186	2.35	16944	26	4709	17
GO:0008064	regulation of actin polymerization or depolymerization	7.16e-05	0.00187	1.49	16944	171	4709	71
GO:0008361	regulation of cell size	7.54e-05	0.00196	1.77	16944	73	4709	36
GO:2000278	regulation of DNA biosynthetic process	7.71e-05	0.002	1.61	16944	114	4709	51
GO:0031333	negative regulation of protein complex assembly	7.84e-05	0.00203	1.57	16944	131	4709	57
GO:0007049	cell cycle	7.91e-05	0.00205	1.23	16944	740	4709	252
GO:0007265	Ras protein signal transduction	8.03e-05	0.00207	1.45	16944	201	4709	81
GO:0018208	peptidyl-proline modification	8.03e-05	0.00207	2.18	16944	33	4709	20
GO:0045185	maintenance of protein location	8.01e-05	0.00207	1.64	16944	103	4709	47
GO:0007507	heart development	8.14e-05	0.00209	1.41	16944	240	4709	94
GO:0006760	folic acid-containing compound metabolic process	8.24e-05	0.00211	2.4	16944	24	4709	16
GO:0051894	positive regulation of focal adhesion assembly	8.24e-05	0.00212	2.4	16944	24	4709	16
GO:0016458	gene silencing	8.56e-05	0.00219	1.63	16944	106	4709	48
GO:0034404	nucleobase-containing small molecule biosynthetic process	8.56e-05	0.00219	1.63	16944	106	4709	48
GO:0036293	response to decreased oxygen levels	8.92e-05	0.00227	1.49	16944	172	4709	71
GO:0006366	transcription by RNA polymerase II	9.27e-05	0.00236	1.53	16944	146	4709	62
GO:0090087	regulation of peptide transport	9.4e-05	0.00239	1.24	16944	641	4709	221
GO:0048639	positive regulation of developmental growth	9.62e-05	0.00243	1.45	16944	193	4709	78
GO:0051640	organelle localization	9.56e-05	0.00243	1.31	16944	389	4709	142
GO:0006473	protein acetylation	9.62e-05	0.00244	1.61	16944	112	4709	50
GO:0097201	negative regulation of transcription from RNA polymerase II promoter in response to stress	0.000101	0.00254	3	16944	12	4709	10
GO:1904816	positive regulation of protein localization to chromosome, telomeric region	0.000101	0.00255	3	16944	12	4709	10
GO:0051496	positive regulation of stress fiber assembly	0.000102	0.00256	1.9	16944	53	4709	28
GO:1901607	alpha-amino acid biosynthetic process	0.000102	0.00256	1.9	16944	53	4709	28
GO:0021522	spinal cord motor neuron differentiation	0.000105	0.00263	2.52	16944	20	4709	14
GO:0030099	myeloid cell differentiation	0.000108	0.00269	1.49	16944	167	4709	69
GO:0018394	peptidyl-lysine acetylation	0.000109	0.00272	1.66	16944	93	4709	43
GO:0010770	positive regulation of cell morphogenesis involved in differentiation	0.000109	0.00273	1.48	16944	170	4709	70
GO:0009895	negative regulation of catabolic process	0.00011	0.00274	1.38	16944	266	4709	102
GO:0045995	regulation of embryonic development	0.000111	0.00277	1.58	16944	121	4709	53
GO:2000377	regulation of reactive oxygen species metabolic process	0.000114	0.00284	1.46	16944	182	4709	74
GO:0016441	posttranscriptional gene silencing	0.000118	0.00292	2.7	16944	16	4709	12
GO:0010614	negative regulation of cardiac muscle hypertrophy	0.000118	0.00293	2.23	16944	29	4709	18
GO:0031334	positive regulation of protein complex assembly	0.000119	0.00295	1.42	16944	218	4709	86
GO:0051223	regulation of protein transport	0.000124	0.00305	1.24	16944	608	4709	210
GO:0006418	tRNA aminoacylation for protein translation	0.000127	0.00313	2.02	16944	41	4709	23
GO:0060831	smoothened signaling pathway involved in dorsal/ventral neural tube patterning	0.000128	0.00313	3.6	16944	7	4709	7
GO:0071407	cellular response to organic cyclic compound	0.000127	0.00313	1.37	16944	273	4709	104
GO:0019725	cellular homeostasis	0.000128	0.00314	1.22	16944	709	4709	241
GO:0046434	organophosphate catabolic process	0.000133	0.00325	1.53	16944	136	4709	58
GO:0090316	positive regulation of intracellular protein transport	0.000133	0.00325	1.58	16944	116	4709	51
GO:0008589	regulation of smoothened signaling pathway	0.000133	0.00326	1.71	16944	80	4709	38
GO:0043407	negative regulation of MAP kinase activity	0.000133	0.00326	1.8	16944	64	4709	32
GO:0030832	regulation of actin filament length	0.000137	0.00332	1.47	16944	174	4709	71
GO:0034249	negative regulation of cellular amide metabolic process	0.000137	0.00333	1.53	16944	139	4709	59
GO:1905330	regulation of morphogenesis of an epithelium	0.000142	0.00345	1.61	16944	105	4709	47
GO:0022618	ribonucleoprotein complex assembly	0.000143	0.00346	1.44	16944	195	4709	78
GO:0010810	regulation of cell-substrate adhesion	0.000143	0.00347	1.44	16944	195	4709	78
GO:0006356	regulation of transcription by RNA polymerase I	0.000144	0.00348	2.12	16944	34	4709	20
GO:0035148	tube formation	0.000144	0.00348	1.51	16944	145	4709	61
GO:0120031	plasma membrane bounded cell projection assembly	0.000148	0.00356	1.36	16944	277	4709	105
GO:0030218	erythrocyte differentiation	0.000156	0.00374	1.87	16944	54	4709	28
GO:0016573	histone acetylation	0.00016	0.00381	1.67	16944	86	4709	40
GO:0071364	cellular response to epidermal growth factor stimulus	0.000159	0.00381	2.03	16944	39	4709	22
GO:1903573	negative regulation of response to endoplasmic reticulum stress	0.000159	0.00381	2.03	16944	39	4709	22
GO:0045773	positive regulation of axon extension	0.000163	0.00388	1.91	16944	49	4709	26
GO:0051052	regulation of DNA metabolic process	0.000165	0.00391	1.29	16944	412	4709	148
GO:0030307	positive regulation of cell growth	0.000165	0.00392	1.47	16944	169	4709	69
GO:0040029	regulation of gene expression, epigenetic	0.000165	0.00392	1.53	16944	134	4709	57
GO:0030031	cell projection assembly	0.000165	0.00393	1.35	16944	290	4709	109
GO:0060491	regulation of cell projection assembly	0.000167	0.00394	1.46	16944	172	4709	70
GO:0007179	transforming growth factor beta receptor signaling pathway	0.000168	0.00398	1.71	16944	78	4709	37
GO:1903391	regulation of adherens junction organization	0.000169	0.00398	1.8	16944	62	4709	31
GO:0032233	positive regulation of actin filament bundle assembly	0.000169	0.00399	1.8	16944	62	4709	31
GO:2000116	regulation of cysteine-type endopeptidase activity	0.000174	0.00409	1.43	16944	202	4709	80
GO:0030278	regulation of ossification	0.000174	0.0041	1.43	16944	202	4709	80
GO:0071826	ribonucleoprotein complex subunit organization	0.000174	0.0041	1.42	16944	208	4709	82
GO:0030490	maturation of SSU-rRNA	0.000178	0.00417	2.14	16944	32	4709	19
GO:0007005	mitochondrion organization	0.00018	0.00421	1.36	16944	269	4709	102
GO:1903321	negative regulation of protein modification by small protein conjugation or removal	0.000185	0.00431	1.69	16944	81	4709	38
GO:1901617	organic hydroxy compound biosynthetic process	0.000185	0.00432	1.5	16944	149	4709	62
GO:0043244	regulation of protein complex disassembly	0.000187	0.00436	1.6	16944	106	4709	47
GO:0030833	regulation of actin filament polymerization	0.000188	0.00437	1.49	16944	152	4709	63
GO:0006605	protein targeting	0.000188	0.00438	1.49	16944	152	4709	63
GO:0045807	positive regulation of endocytosis	0.000191	0.00444	1.49	16944	155	4709	64
GO:0044242	cellular lipid catabolic process	0.000194	0.00449	1.48	16944	158	4709	65
GO:0048538	thymus development	0.000197	0.00454	1.87	16944	52	4709	27
GO:1900180	regulation of protein localization to nucleus	0.000197	0.00454	1.58	16944	109	4709	48
GO:0001704	formation of primary germ layer	0.000197	0.00455	1.87	16944	52	4709	27
GO:0051168	nuclear export	0.000198	0.00455	1.63	16944	95	4709	43
GO:0042149	cellular response to glucose starvation	0.000199	0.00456	2.04	16944	37	4709	21
GO:1903672	positive regulation of sprouting angiogenesis	0.000199	0.00457	2.04	16944	37	4709	21
GO:0045943	positive regulation of transcription by RNA polymerase I	0.000201	0.00459	2.35	16944	23	4709	15
GO:0050808	synapse organization	0.000203	0.00463	1.46	16944	170	4709	69
GO:0120032	regulation of plasma membrane bounded cell projection assembly	0.000203	0.00464	1.46	16944	170	4709	69
GO:1903322	positive regulation of protein modification by small protein conjugation or removal	0.000204	0.00464	1.53	16944	132	4709	56
GO:0045787	positive regulation of cell cycle	0.000206	0.00469	1.32	16944	335	4709	123
GO:0070849	response to epidermal growth factor	0.000207	0.00471	1.97	16944	42	4709	23
GO:0005996	monosaccharide metabolic process	0.000209	0.00474	1.52	16944	135	4709	57
GO:0035295	tube development	0.00021	0.00475	1.44	16944	188	4709	75
GO:0043200	response to amino acid	0.000213	0.00481	1.7	16944	76	4709	36
GO:0003007	heart morphogenesis	0.000214	0.00483	1.8	16944	60	4709	30
GO:0014741	negative regulation of muscle hypertrophy	0.000219	0.00492	2.16	16944	30	4709	18
GO:0051642	centrosome localization	0.000219	0.00492	2.16	16944	30	4709	18
GO:0072599	establishment of protein localization to endoplasmic reticulum	0.000219	0.00493	2.16	16944	30	4709	18
GO:0043534	blood vessel endothelial cell migration	0.000219	0.00494	2.16	16944	30	4709	18
GO:0120039	plasma membrane bounded cell projection morphogenesis	0.000224	0.00501	1.37	16944	255	4709	97
GO:1904951	positive regulation of establishment of protein localization	0.000227	0.00508	1.3	16944	386	4709	139
GO:0007034	vacuolar transport	0.00023	0.00514	1.55	16944	121	4709	52
GO:0048771	tissue remodeling	0.000233	0.00519	1.69	16944	79	4709	37
GO:0043410	positive regulation of MAPK cascade	0.000235	0.00524	1.27	16944	453	4709	160
GO:0010821	regulation of mitochondrion organization	0.000238	0.00529	1.54	16944	124	4709	53
GO:1904851	positive regulation of establishment of protein localization to telomere	0.00024	0.00534	3.2	16944	9	4709	8
GO:0090596	sensory organ morphogenesis	0.000245	0.00542	1.77	16944	63	4709	31
GO:0009199	ribonucleoside triphosphate metabolic process	0.000245	0.00543	1.53	16944	127	4709	54
GO:0060674	placenta blood vessel development	0.000249	0.0055	2.06	16944	35	4709	20
GO:0072659	protein localization to plasma membrane	0.000252	0.00555	1.44	16944	177	4709	71
GO:0098727	maintenance of cell number	0.000251	0.00555	1.52	16944	130	4709	55
GO:0031398	positive regulation of protein ubiquitination	0.000256	0.00563	1.57	16944	110	4709	48
GO:0031952	regulation of protein autophosphorylation	0.00026	0.00572	1.92	16944	45	4709	24
GO:0038084	vascular endothelial growth factor signaling pathway	0.000267	0.00586	2.46	16944	19	4709	13
GO:0070208	protein heterotrimerization	0.000267	0.00586	2.46	16944	19	4709	13
GO:0051090	regulation of DNA-binding transcription factor activity	0.000267	0.00587	1.3	16944	362	4709	131
GO:0006919	activation of cysteine-type endopeptidase activity involved in apoptotic process	0.000276	0.00602	1.74	16944	66	4709	32
GO:0010811	positive regulation of cell-substrate adhesion	0.000276	0.00603	1.55	16944	116	4709	50
GO:0072522	purine-containing compound biosynthetic process	0.000283	0.00617	1.48	16944	148	4709	61
GO:0010721	negative regulation of cell development	0.000289	0.0063	1.31	16944	350	4709	127
GO:0051651	maintenance of location in cell	0.000292	0.00632	1.64	16944	88	4709	40
GO:0060998	regulation of dendritic spine development	0.000292	0.00633	1.64	16944	88	4709	40
GO:1903844	regulation of cellular response to transforming growth factor beta stimulus	0.000291	0.00634	1.59	16944	102	4709	45
GO:0005975	carbohydrate metabolic process	0.000295	0.00639	1.31	16944	347	4709	126
GO:2000134	negative regulation of G1/S transition of mitotic cell cycle	0.000296	0.00639	1.83	16944	53	4709	27
GO:0071559	response to transforming growth factor beta	0.000296	0.0064	1.83	16944	53	4709	27
GO:1990778	protein localization to cell periphery	0.000297	0.0064	1.39	16944	217	4709	84
GO:0060628	regulation of ER to Golgi vesicle-mediated transport	0.000298	0.00642	2.54	16944	17	4709	12
GO:0048514	blood vessel morphogenesis	0.000305	0.00653	1.58	16944	105	4709	46
GO:0043280	positive regulation of cysteine-type endopeptidase activity involved in apoptotic process	0.000305	0.00654	1.58	16944	105	4709	46
GO:2000232	regulation of rRNA processing	0.000305	0.00654	2.94	16944	11	4709	9
GO:0006895	Golgi to endosome transport	0.000305	0.00655	2.94	16944	11	4709	9
GO:0010611	regulation of cardiac muscle hypertrophy	0.000307	0.00657	1.72	16944	69	4709	33
GO:0001822	kidney development	0.000317	0.00676	1.51	16944	131	4709	55
GO:0031113	regulation of microtubule polymerization	0.000317	0.00676	1.87	16944	48	4709	25
GO:0014910	regulation of smooth muscle cell migration	0.000318	0.00677	1.66	16944	80	4709	37
GO:0043039	tRNA aminoacylation	0.000329	0.00694	1.92	16944	43	4709	23
GO:0035924	cellular response to vascular endothelial growth factor stimulus	0.000328	0.00695	2.21	16944	26	4709	16
GO:0043555	regulation of translation in response to stress	0.000327	0.00695	2.77	16944	13	4709	10
GO:0051293	establishment of spindle localization	0.000329	0.00695	1.99	16944	38	4709	21
GO:0098657	import into cell	0.000327	0.00695	1.27	16944	443	4709	156
GO:0061013	regulation of mRNA catabolic process	0.00033	0.00696	1.56	16944	111	4709	48
GO:0090263	positive regulation of canonical Wnt signaling pathway	0.000329	0.00696	1.61	16944	94	4709	42
GO:0006897	endocytosis	0.000337	0.0071	1.3	16944	348	4709	126
GO:2000573	positive regulation of DNA biosynthetic process	0.000339	0.00711	1.7	16944	72	4709	34
GO:0032507	maintenance of protein location in cell	0.000339	0.00712	1.7	16944	72	4709	34
GO:0009260	ribonucleotide biosynthetic process	0.000342	0.00716	1.48	16944	143	4709	59
GO:0048592	eye morphogenesis	0.000344	0.00718	1.8	16944	56	4709	28
GO:0008652	cellular amino acid biosynthetic process	0.000344	0.00719	1.8	16944	56	4709	28
GO:0006446	regulation of translational initiation	0.000344	0.0072	1.8	16944	56	4709	28
GO:0016049	cell growth	0.000347	0.00722	1.6	16944	97	4709	43
GO:0071230	cellular response to amino acid stimulus	0.000349	0.00727	1.74	16944	64	4709	31
GO:0032147	activation of protein kinase activity	0.00035	0.00728	1.38	16944	221	4709	85
GO:0017015	regulation of transforming growth factor beta receptor signaling pathway	0.000364	0.00754	1.58	16944	100	4709	44
GO:0009108	coenzyme biosynthetic process	0.000373	0.00774	1.52	16944	123	4709	52
GO:0032990	cell part morphogenesis	0.000374	0.00774	1.34	16944	283	4709	105
GO:0045599	negative regulation of fat cell differentiation	0.000376	0.00776	1.83	16944	51	4709	26
GO:0048812	neuron projection morphogenesis	0.000376	0.00776	1.36	16944	249	4709	94
GO:0050768	negative regulation of neurogenesis	0.000377	0.00777	1.32	16944	308	4709	113
GO:0061842	microtubule organizing center localization	0.000387	0.00797	2.09	16944	31	4709	18
GO:1903317	regulation of protein maturation	0.000389	0.00798	1.72	16944	67	4709	32
GO:0010507	negative regulation of autophagy	0.000389	0.00799	1.72	16944	67	4709	32
GO:0016125	sterol metabolic process	0.00041	0.00838	1.55	16944	109	4709	47
GO:0045727	positive regulation of translation	0.00041	0.00839	1.55	16944	109	4709	47
GO:0006665	sphingolipid metabolic process	0.00041	0.0084	1.55	16944	109	4709	47
GO:0006458	'de novo' protein folding	0.000414	0.00846	2	16944	36	4709	20
GO:0030048	actin filament-based movement	0.000416	0.00846	1.93	16944	41	4709	22
GO:0031330	negative regulation of cellular catabolic process	0.000415	0.00846	1.38	16944	222	4709	85
GO:0001707	mesoderm formation	0.000416	0.00847	1.93	16944	41	4709	22
GO:0034198	cellular response to amino acid starvation	0.000416	0.00848	1.93	16944	41	4709	22
GO:0048858	cell projection morphogenesis	0.000422	0.00856	1.35	16944	259	4709	97
GO:0032273	positive regulation of protein polymerization	0.000424	0.00858	1.54	16944	112	4709	48
GO:0014743	regulation of muscle hypertrophy	0.000428	0.00865	1.7	16944	70	4709	33
GO:1901879	regulation of protein depolymerization	0.00043	0.00869	1.64	16944	81	4709	37
GO:1901861	regulation of muscle tissue development	0.000433	0.00873	1.46	16944	150	4709	61
GO:0010948	negative regulation of cell cycle process	0.00044	0.00886	1.4	16944	198	4709	77
GO:0051604	protein maturation	0.000444	0.00893	1.41	16944	192	4709	75
GO:0061136	regulation of proteasomal protein catabolic process	0.000448	0.00901	1.43	16944	171	4709	68
GO:0017148	negative regulation of translation	0.000461	0.00923	1.52	16944	121	4709	51
GO:0046654	tetrahydrofolate biosynthetic process	0.00046	0.00923	3.6	16944	6	4709	6
GO:0060411	cardiac septum morphogenesis	0.000466	0.00934	1.68	16944	73	4709	34
GO:0001954	positive regulation of cell-matrix adhesion	0.000477	0.00953	1.84	16944	49	4709	25
GO:0034067	protein localization to Golgi apparatus	0.000478	0.00954	2.29	16944	22	4709	14
GO:0010499	proteasomal ubiquitin-independent protein catabolic process	0.000478	0.00955	2.29	16944	22	4709	14
GO:0035967	cellular response to topologically incorrect protein	0.000482	0.00956	2.11	16944	29	4709	17
GO:0046466	membrane lipid catabolic process	0.000482	0.00958	2.11	16944	29	4709	17
GO:0042558	pteridine-containing compound metabolic process	0.000482	0.00959	2.11	16944	29	4709	17
GO:0030100	regulation of endocytosis	0.000484	0.00961	1.34	16944	263	4709	98
GO:0007041	lysosomal transport	0.000487	0.00965	1.61	16944	87	4709	39
GO:0009119	ribonucleoside metabolic process	0.000492	0.00971	1.72	16944	65	4709	31
GO:0070613	regulation of protein processing	0.000492	0.00973	1.72	16944	65	4709	31
GO:0010035	response to inorganic substance	0.000499	0.00985	1.28	16944	370	4709	132
GO:0031111	negative regulation of microtubule polymerization or depolymerization	0.000509	0.01	1.88	16944	44	4709	23
GO:0043038	amino acid activation	0.000509	0.01	1.88	16944	44	4709	23
GO:0051236	establishment of RNA localization	0.000512	0.01	1.48	16944	139	4709	57
GO:0070988	demethylation	0.000509	0.01	1.88	16944	44	4709	23
GO:0008654	phospholipid biosynthetic process	0.000512	0.0101	1.48	16944	139	4709	57
GO:0034622	cellular protein-containing complex assembly	0.000522	0.0102	1.21	16944	655	4709	220
GO:0043516	regulation of DNA damage response, signal transduction by p53 class mediator	0.000521	0.0102	2.01	16944	34	4709	19
GO:1900026	positive regulation of substrate adhesion-dependent cell spreading	0.000521	0.0102	2.01	16944	34	4709	19
GO:0090049	regulation of cell migration involved in sprouting angiogenesis	0.000527	0.0103	1.94	16944	39	4709	21
GO:0030705	cytoskeleton-dependent intracellular transport	0.000535	0.0104	1.45	16944	154	4709	62
GO:0071216	cellular response to biotic stimulus	0.000535	0.0104	1.45	16944	154	4709	62
GO:0006518	peptide metabolic process	0.000546	0.0106	1.27	16944	393	4709	139
GO:0006090	pyruvate metabolic process	0.000554	0.0107	1.8	16944	52	4709	26
GO:0006352	DNA-templated transcription, initiation	0.000554	0.0107	1.8	16944	52	4709	26
GO:0042177	negative regulation of protein catabolic process	0.000555	0.0107	1.52	16944	116	4709	49
GO:0051656	establishment of organelle localization	0.000554	0.0107	1.33	16944	267	4709	99
GO:0006006	glucose metabolic process	0.000576	0.0111	1.62	16944	82	4709	37
GO:0007266	Rho protein signal transduction	0.000588	0.0113	1.67	16944	71	4709	33
GO:0072331	signal transduction by p53 class mediator	0.000588	0.0113	1.67	16944	71	4709	33
GO:0070302	regulation of stress-activated protein kinase signaling cascade	0.000596	0.0114	1.37	16944	215	4709	82
GO:0006091	generation of precursor metabolites and energy	0.000596	0.0115	1.37	16944	215	4709	82
GO:0006515	protein quality control for misfolded or incompletely synthesized proteins	0.000598	0.0115	2.13	16944	27	4709	16
GO:0009161	ribonucleoside monophosphate metabolic process	0.000602	0.0115	1.49	16944	128	4709	53
GO:0051972	regulation of telomerase activity	0.000606	0.0116	1.84	16944	47	4709	24
GO:0060627	regulation of vesicle-mediated transport	0.000607	0.0116	1.23	16944	513	4709	176
GO:0061014	positive regulation of mRNA catabolic process	0.000606	0.0116	1.84	16944	47	4709	24
GO:0009123	nucleoside monophosphate metabolic process	0.000627	0.0119	1.47	16944	137	4709	56
GO:0050657	nucleic acid transport	0.000627	0.0119	1.47	16944	137	4709	56
GO:0050658	RNA transport	0.000627	0.0119	1.47	16944	137	4709	56
GO:0030516	regulation of axon extension	0.000631	0.012	1.54	16944	105	4709	45
GO:0043467	regulation of generation of precursor metabolites and energy	0.000631	0.012	1.54	16944	105	4709	45
GO:0044419	interspecies interaction between organisms	0.000633	0.012	1.39	16944	194	4709	75
GO:0006412	translation	0.000642	0.0121	1.33	16944	268	4709	99
GO:0006479	protein methylation	0.00065	0.0122	1.53	16944	108	4709	46
GO:0006611	protein export from nucleus	0.000646	0.0122	1.88	16944	42	4709	22
GO:0006790	sulfur compound metabolic process	0.000652	0.0122	1.35	16944	234	4709	88
GO:0008213	protein alkylation	0.00065	0.0122	1.53	16944	108	4709	46
GO:0010952	positive regulation of peptidase activity	0.000643	0.0122	1.45	16944	146	4709	59
GO:0016032	viral process	0.00065	0.0122	1.53	16944	108	4709	46
GO:0032092	positive regulation of protein binding	0.00065	0.0122	1.53	16944	108	4709	46
GO:0034330	cell junction organization	0.000656	0.0122	1.42	16944	167	4709	66
GO:0044403	symbiont process	0.00065	0.0122	1.53	16944	108	4709	46
GO:0046390	ribose phosphate biosynthetic process	0.000647	0.0122	1.45	16944	149	4709	60
GO:0007026	negative regulation of microtubule depolymerization	0.000656	0.0123	2.02	16944	32	4709	18
GO:0007033	vacuole organization	0.000668	0.0124	1.52	16944	111	4709	47
GO:0031175	neuron projection development	0.000666	0.0124	1.32	16944	287	4709	105
GO:0016071	mRNA metabolic process	0.000698	0.013	1.24	16944	469	4709	162
GO:0048588	developmental cell growth	0.000704	0.0131	1.57	16944	94	4709	41
GO:0032872	regulation of stress-activated MAPK cascade	0.000711	0.0132	1.37	16944	213	4709	81
GO:0070206	protein trimerization	0.000711	0.0132	1.74	16944	58	4709	28
GO:0009205	purine ribonucleoside triphosphate metabolic process	0.000727	0.0134	1.49	16944	123	4709	51
GO:0010827	regulation of glucose transmembrane transport	0.000723	0.0134	1.62	16944	80	4709	36
GO:0019827	stem cell population maintenance	0.000738	0.0136	1.48	16944	126	4709	52
GO:1903050	regulation of proteolysis involved in cellular protein catabolic process	0.00074	0.0136	1.38	16944	201	4709	77
GO:0043414	macromolecule methylation	0.000747	0.0137	1.38	16944	198	4709	76
GO:0034250	positive regulation of cellular amide metabolic process	0.000749	0.0138	1.48	16944	129	4709	53
GO:0045834	positive regulation of lipid metabolic process	0.000758	0.0139	1.47	16944	132	4709	54
GO:0009165	nucleotide biosynthetic process	0.00077	0.014	1.39	16944	186	4709	72
GO:0009396	folic acid-containing compound biosynthetic process	0.000773	0.014	3.15	16944	8	4709	7
GO:0090070	positive regulation of ribosome biogenesis	0.000773	0.014	3.15	16944	8	4709	7
GO:0010828	positive regulation of glucose transmembrane transport	0.00077	0.0141	1.84	16944	45	4709	23
GO:0014902	myotube differentiation	0.000769	0.0141	2.47	16944	16	4709	11
GO:1901988	negative regulation of cell cycle phase transition	0.000773	0.0141	1.46	16944	138	4709	56
GO:1990868	response to chemokine	0.000769	0.0141	2.47	16944	16	4709	11
GO:1990869	cellular response to chemokine	0.000769	0.0141	2.47	16944	16	4709	11
GO:1990928	response to amino acid starvation	0.00077	0.0141	1.84	16944	45	4709	23
GO:2000234	positive regulation of rRNA processing	0.000773	0.0141	3.15	16944	8	4709	7
GO:0016202	regulation of striated muscle tissue development	0.000787	0.0143	1.44	16944	147	4709	59
GO:0030182	neuron differentiation	0.000794	0.0143	1.33	16944	257	4709	95
GO:0048634	regulation of muscle organ development	0.00079	0.0143	1.44	16944	150	4709	60
GO:0003151	outflow tract morphogenesis	0.000803	0.0144	1.77	16944	53	4709	26
GO:0008150	biological_process	0.000801	0.0144	1.01	16944	16276	4709	4559
GO:0031397	negative regulation of protein ubiquitination	0.000799	0.0144	1.65	16944	72	4709	33
GO:0043010	camera-type eye development	0.000799	0.0144	1.65	16944	72	4709	33
GO:0043154	negative regulation of cysteine-type endopeptidase activity involved in apoptotic process	0.000799	0.0144	1.65	16944	72	4709	33
GO:0045931	positive regulation of mitotic cell cycle	0.000794	0.0144	1.43	16944	156	4709	62
GO:0090090	negative regulation of canonical Wnt signaling pathway	0.000826	0.0148	1.52	16944	109	4709	46
GO:0007492	endoderm development	0.000845	0.0151	1.95	16944	35	4709	19
GO:0051084	'de novo' posttranslational protein folding	0.000845	0.0151	1.95	16944	35	4709	19
GO:0051216	cartilage development	0.000842	0.0151	1.58	16944	89	4709	39
GO:0035194	posttranscriptional gene silencing by RNA	0.000859	0.0153	2.57	16944	14	4709	10
GO:0061548	ganglion development	0.000859	0.0153	2.57	16944	14	4709	10
GO:0062009	secondary palate development	0.000859	0.0153	2.57	16944	14	4709	10
GO:1904814	regulation of protein localization to chromosome, telomeric region	0.000859	0.0153	2.57	16944	14	4709	10
GO:0016050	vesicle organization	0.000884	0.0157	1.37	16944	199	4709	76
GO:2001020	regulation of response to DNA damage stimulus	0.000884	0.0157	1.37	16944	199	4709	76
GO:0006650	glycerophospholipid metabolic process	0.000893	0.0158	1.38	16944	196	4709	75
GO:0006338	chromatin remodeling	0.000917	0.0159	1.47	16944	127	4709	52
GO:0014812	muscle cell migration	0.000911	0.0159	2.19	16944	23	4709	14
GO:0035195	gene silencing by miRNA	0.000906	0.0159	2.88	16944	10	4709	8
GO:0035437	maintenance of protein localization in endoplasmic reticulum	0.000906	0.0159	2.88	16944	10	4709	8
GO:0043201	response to leucine	0.000906	0.0159	2.88	16944	10	4709	8
GO:0046486	glycerolipid metabolic process	0.000903	0.0159	1.32	16944	261	4709	96
GO:0051893	regulation of focal adhesion assembly	0.000901	0.0159	1.73	16944	56	4709	27
GO:0070203	regulation of establishment of protein localization to telomere	0.000906	0.0159	2.88	16944	10	4709	8
GO:0075522	IRES-dependent viral translational initiation	0.000906	0.0159	2.88	16944	10	4709	8
GO:0090109	regulation of cell-substrate junction assembly	0.000901	0.0159	1.73	16944	56	4709	27
GO:1990253	cellular response to leucine starvation	0.000906	0.0159	2.88	16944	10	4709	8
GO:0006983	ER overload response	0.000917	0.016	2.7	16944	12	4709	9
GO:0034975	protein folding in endoplasmic reticulum	0.000906	0.016	2.88	16944	10	4709	8
GO:0048009	insulin-like growth factor receptor signaling pathway	0.000917	0.016	2.7	16944	12	4709	9
GO:0071233	cellular response to leucine	0.000906	0.016	2.88	16944	10	4709	8
GO:2001044	regulation of integrin-mediated signaling pathway	0.000917	0.016	2.7	16944	12	4709	9
GO:0022414	reproductive process	0.000937	0.0163	1.15	16944	1102	4709	352
GO:0097327	response to antineoplastic agent	0.000936	0.0163	1.66	16944	67	4709	31
GO:0015931	nucleobase-containing compound transport	0.000955	0.0165	1.41	16944	166	4709	65
GO:0010717	regulation of epithelial to mesenchymal transition	0.000958	0.0166	1.6	16944	81	4709	36
GO:0035303	regulation of dephosphorylation	0.000961	0.0166	1.43	16944	154	4709	61
GO:0051147	regulation of muscle cell differentiation	0.000957	0.0166	1.44	16944	145	4709	58
GO:0010718	positive regulation of epithelial to mesenchymal transition	0.000979	0.0169	1.84	16944	43	4709	22
GO:0048608	reproductive structure development	0.000984	0.0169	1.33	16944	246	4709	91
GO:0051653	spindle localization	0.000979	0.0169	1.84	16944	43	4709	22
GO:0042493	response to drug	0.000987	0.017	1.23	16944	495	4709	169
GO:1902652	secondary alcohol metabolic process	0.000995	0.0171	1.52	16944	104	4709	44
