# Supplementary material for: A Multi-Omics Interpretable Machine Learning Model Reveals Modes of Action of Small Molecules
Source: Sci Rep. 2020 Jan 22;10:954. doi: 10.1038/s41598-020-57691-7 (PMC6976599; doi:10.1038/s41598-020-57691-7)
Supplement: Supplementary file 3 — Table S3. [file 41598_2020_57691_MOESM3_ESM.xlsx]

## Sheet: GroupA_IMPaLA_results
IMPaLA Pathway Name	Pathway Source Database	Number of Group A differential metabolites in pathway	Number of total measured background metabolites in pathway (Total number of metabolites in pathway)	P-value	FDR-adjusted p-value
Metabolism of carbohydrates	Reactome	35	86 (137)	3.27e-09	1.4e-05
Biochemical Pathways Part I	Wikipathways	102	441 (467)	1.47e-07	0.000314
Pentose phosphate pathway - Homo sapiens (human)	KEGG	14	22 (35)	2.58e-07	0.000367
Galactose metabolism - Homo sapiens (human)	KEGG	15	27 (46)	1.13e-06	0.000963
chondroitin sulfate degradation (metazoa)	HumanCyc	23	56 (134)	1.69e-06	0.000963
dermatan sulfate degradation (metazoa)	HumanCyc	23	56 (135)	1.69e-06	0.000963
Phosphoenolpyruvate carboxykinase deficiency 1 (PEPCK1)	SMPDB	16	32 (34)	3.16e-06	0.000963
Gluconeogenesis	SMPDB	16	32 (34)	3.16e-06	0.000963
Glycogenosis_ Type IA. Von gierke disease	SMPDB	16	32 (34)	3.16e-06	0.000963
Glycogenosis_ Type IC	SMPDB	16	32 (34)	3.16e-06	0.000963
Glycogen Storage Disease Type 1A (GSD1A) or Von Gierke Disease	SMPDB	16	32 (34)	3.16e-06	0.000963
Triosephosphate isomerase	SMPDB	16	32 (34)	3.16e-06	0.000963
Fructose-1_6-diphosphatase deficiency	SMPDB	16	32 (34)	3.16e-06	0.000963
Glycogenosis_ Type IB	SMPDB	16	32 (34)	3.16e-06	0.000963
Central carbon metabolism in cancer - Homo sapiens (human)	KEGG	17	36 (37)	4.2e-06	0.00119
Amino sugar and nucleotide sugar metabolism - Homo sapiens (human)	KEGG	20	48 (108)	6.44e-06	0.00172
Glycolysis	SMPDB	12	22 (24)	1.85e-05	0.00416
Glycogenosis_ Type VII. Tarui disease	SMPDB	12	22 (24)	1.85e-05	0.00416
Fanconi-bickel syndrome	SMPDB	12	22 (24)	1.85e-05	0.00416
Pentose phosphate pathway	EHMN	14	29 (37)	2.26e-05	0.00484
Fructose intolerance_ hereditary	SMPDB	14	30 (31)	3.67e-05	0.00652
Fructose and Mannose Degradation	SMPDB	14	30 (31)	3.67e-05	0.00652
Fructosuria	SMPDB	14	30 (31)	3.67e-05	0.00652
Glycolysis and Gluconeogenesis	Wikipathways	9	14 (18)	3.76e-05	0.00652
Ascorbate and aldarate metabolism - Homo sapiens (human)	KEGG	11	20 (48)	3.81e-05	0.00652
Pentose Phosphate Pathway	SMPDB	13	27 (29)	4.68e-05	0.00689
Glucose-6-phosphate dehydrogenase deficiency	SMPDB	13	27 (29)	4.68e-05	0.00689
Ribose-5-phosphate isomerase deficiency	SMPDB	13	27 (29)	4.68e-05	0.00689
Transaldolase deficiency	SMPDB	13	27 (29)	4.68e-05	0.00689
Polyol Pathway	Wikipathways	6	7 (8)	7.14e-05	0.0101
Fructose and mannose metabolism - Homo sapiens (human)	KEGG	13	28 (54)	7.56e-05	0.0101
Pentose phosphate cycle	INOH	13	28 (31)	7.56e-05	0.0101
Glucose metabolism	Reactome	15	36 (44)	9.83e-05	0.0127
Fructose Mannose metabolism	INOH	13	29 (33)	0.000119	0.0143
Glycolysis Gluconeogenesis	INOH	13	29 (34)	0.000119	0.0143
Pentose and glucuronate interconversions - Homo sapiens (human)	KEGG	11	22 (55)	0.00012	0.0143
Glucose metabolism	Wikipathways	14	34 (43)	0.000197	0.0225
N-Glycan biosynthesis	EHMN	11	23 (51)	0.0002	0.0225
Asparagine N-linked glycosylation	Reactome	20	59 (119)	0.000217	0.0237
SLC-mediated transmembrane transport	Reactome	34	125 (166)	0.000227	0.0243
Galactose metabolism	EHMN	15	40 (48)	0.000398	0.0411
O-Glycan biosynthesis	EHMN	5	6 (17)	0.000411	0.0411
Glycolysis / Gluconeogenesis - Homo sapiens (human)	KEGG	10	21 (31)	0.000414	0.0411
Warburg Effect	SMPDB	18	53 (58)	0.000441	0.0428
Synthesis of substrates in N-glycan biosythesis	Reactome	17	49 (68)	0.000479	0.0445
Asparagine N-linked glycosylation	Wikipathways	17	49 (101)	0.000479	0.0445
Glycolysis	Reactome	11	25 (32)	0.000495	0.0446
N-glycan trimming and elongation in the cis-Golgi	Reactome	4	4 (13)	0.000522	0.0446
TCA Cycle Nutrient Utilization and Invasiveness of Ovarian Cancer	Wikipathways	4	4 (4)	0.000522	0.0446
Cori Cycle	Wikipathways	8	15 (24)	0.000623	0.0446
Galactose metabolism	INOH	7	12 (15)	0.00069	0.0446
Arginine and proline metabolism - Homo sapiens (human)	KEGG	18	55 (78)	0.000735	0.0446
Josamycin Action Pathway	SMPDB	9	19 (20)	0.000857	0.0446
Methacycline Action Pathway	SMPDB	9	19 (20)	0.000857	0.0446
Streptomycin Action Pathway	SMPDB	9	19 (20)	0.000857	0.0446
Spectinomycin Action Pathway	SMPDB	9	19 (20)	0.000857	0.0446
Kanamycin Action Pathway	SMPDB	9	19 (20)	0.000857	0.0446
Gentamicin Action Pathway	SMPDB	9	19 (20)	0.000857	0.0446
Netilmicin Action Pathway	SMPDB	9	19 (20)	0.000857	0.0446
Neomycin Action Pathway	SMPDB	9	19 (20)	0.000857	0.0446
Roxithromycin Action Pathway	SMPDB	9	19 (20)	0.000857	0.0446
Amikacin Action Pathway	SMPDB	9	19 (20)	0.000857	0.0446
Telithromycin Action Pathway	SMPDB	9	19 (20)	0.000857	0.0446
Tobramycin Action Pathway	SMPDB	9	19 (20)	0.000857	0.0446
Tigecycline Action Pathway	SMPDB	9	19 (20)	0.000857	0.0446
Arbekacin Action Pathway	SMPDB	9	19 (20)	0.000857	0.0446
Paromomycin Action Pathway	SMPDB	9	19 (20)	0.000857	0.0446
Doxycycline Action Pathway	SMPDB	9	19 (20)	0.000857	0.0446
Demeclocycline Action Pathway	SMPDB	9	19 (21)	0.000857	0.0446
Minocycline Action Pathway	SMPDB	9	19 (20)	0.000857	0.0446
Lymecycline Action Pathway	SMPDB	9	19 (20)	0.000857	0.0446
Tetracycline Action Pathway	SMPDB	9	19 (20)	0.000857	0.0446
Clomocycline Action Pathway	SMPDB	9	19 (20)	0.000857	0.0446
Lincomycin Action Pathway	SMPDB	9	19 (20)	0.000857	0.0446
Rolitetracycline Action Pathway	SMPDB	9	19 (20)	0.000857	0.0446
Chloramphenicol Action Pathway	SMPDB	9	19 (20)	0.000857	0.0446
Troleandomycin Action Pathway	SMPDB	9	19 (20)	0.000857	0.0446
Clarithromycin Action Pathway	SMPDB	9	19 (20)	0.000857	0.0446
Clindamycin Action Pathway	SMPDB	9	19 (20)	0.000857	0.0446
Azithromycin Action Pathway	SMPDB	9	19 (20)	0.000857	0.0446
Erythromycin Action Pathway	SMPDB	9	19 (20)	0.000857	0.0446
Alanine and aspartate metabolism	Wikipathways	9	19 (20)	0.000857	0.0446
