# Supplementary material for: A Multi-Omics Interpretable Machine Learning Model Reveals Modes of Action of Small Molecules
Source: Sci Rep. 2020 Jan 22;10:954. doi: 10.1038/s41598-020-57691-7 (PMC6976599; doi:10.1038/s41598-020-57691-7)
Supplement: Supplementary file 4 — Table S5. [file 41598_2020_57691_MOESM4_ESM.xlsx]

## Sheet: GroupB_GOPROCESS
GO Term	Description	P-value	FDR-adjusted p-value	Enrichment Score	Number of genes measured total	Number of background genes in GO term	Number of Group B differential genes	Number of Group B differential genes in GO term
GO:0044237	cellular metabolic process	3.76e-87	5.69e-83	1.32	16944	5677	5287	2340
GO:0008152	metabolic process	1.1e-85	8.31e-82	1.29	16944	6385	5287	2569
GO:0071704	organic substance metabolic process	5.87e-85	2.96e-81	1.31	16944	5946	5287	2422
GO:0044238	primary metabolic process	5.98e-83	2.27e-79	1.31	16944	5645	5287	2315
GO:0006807	nitrogen compound metabolic process	1.82e-81	5.52e-78	1.33	16944	5187	5287	2156
GO:0009987	cellular process	9.83e-79	2.48e-75	1.15	16944	11441	5287	4090
GO:0043170	macromolecule metabolic process	2.3e-76	4.98e-73	1.35	16944	4532	5287	1915
GO:0071840	cellular component organization or biogenesis	1.48e-72	2.81e-69	1.35	16944	4396	5287	1855
GO:0034641	cellular nitrogen compound metabolic process	7.52e-69	1.27e-65	1.48	16944	2610	5287	1206
GO:0044260	cellular macromolecule metabolic process	1.24e-65	1.88e-62	1.39	16944	3540	5287	1532
GO:0016043	cellular component organization	7.25e-62	9.98e-59	1.33	16944	4319	5287	1790
GO:0019222	regulation of metabolic process	7.19e-47	9.08e-44	1.25	16944	5168	5287	2015
GO:0044267	cellular protein metabolic process	9.68e-46	1.13e-42	1.41	16944	2375	5287	1045
GO:0031323	regulation of cellular metabolic process	1.05e-45	1.14e-42	1.26	16944	4809	5287	1890
GO:0044271	cellular nitrogen compound biosynthetic process	2.47e-45	2.49e-42	1.66	16944	1031	5287	533
GO:1901564	organonitrogen compound metabolic process	2.71e-45	2.57e-42	1.3	16944	3841	5287	1560
GO:0048522	positive regulation of cellular process	4.8e-45	4.28e-42	1.26	16944	4639	5287	1830
GO:0034645	cellular macromolecule biosynthetic process	9.88e-45	8.31e-42	1.75	16944	794	5287	434
GO:0009058	biosynthetic process	1.31e-44	1.05e-41	1.48	16944	1789	5287	825
GO:1901576	organic substance biosynthetic process	4.13e-44	3.13e-41	1.48	16944	1732	5287	802
GO:0034660	ncRNA metabolic process	1.73e-43	1.25e-40	2.05	16944	409	5287	262
GO:0006412	translation	1.94e-43	1.33e-40	2.31	16944	268	5287	193
GO:0006139	nucleobase-containing compound metabolic process	4.14e-43	2.73e-40	1.43	16944	2099	5287	935
GO:0009059	macromolecule biosynthetic process	4.37e-43	2.76e-40	1.69	16944	885	5287	468
GO:0046483	heterocycle metabolic process	7.81e-43	4.73e-40	1.41	16944	2211	5287	975
GO:0044249	cellular biosynthetic process	8.51e-43	4.96e-40	1.49	16944	1629	5287	759
GO:0060255	regulation of macromolecule metabolic process	3.14e-42	1.76e-39	1.25	16944	4749	5287	1854
GO:0034470	ncRNA processing	1.4e-41	7.57e-39	2.18	16944	315	5287	214
GO:0090304	nucleic acid metabolic process	1.5e-41	7.82e-39	1.48	16944	1666	5287	769
GO:1901360	organic cyclic compound metabolic process	1.57e-41	7.92e-39	1.38	16944	2434	5287	1051
GO:0043043	peptide biosynthetic process	1.72e-41	8.4e-39	2.24	16944	283	5287	198
GO:0006518	peptide metabolic process	9.47e-41	4.48e-38	2.04	16944	393	5287	250
GO:0051171	regulation of nitrogen compound metabolic process	1.84e-40	8.46e-38	1.25	16944	4535	5287	1774
GO:0080090	regulation of primary metabolic process	2.85e-40	1.27e-37	1.25	16944	4663	5287	1816
GO:0006725	cellular aromatic compound metabolic process	3.3e-40	1.43e-37	1.39	16944	2262	5287	984
GO:0043604	amide biosynthetic process	1.4e-39	5.88e-37	2.07	16944	363	5287	234
GO:0019538	protein metabolic process	2.25e-39	9.2e-37	1.32	16944	3059	5287	1264
GO:0048518	positive regulation of biological process	2.83e-39	1.13e-36	1.23	16944	5204	5287	1991
GO:0048523	negative regulation of cellular process	2.56e-38	9.93e-36	1.26	16944	4114	5287	1622
GO:0043603	cellular amide metabolic process	8.08e-37	3.06e-34	1.8	16944	580	5287	326
GO:0048519	negative regulation of biological process	1.84e-36	6.8e-34	1.24	16944	4542	5287	1757
GO:0051128	regulation of cellular component organization	1.33e-35	4.79e-33	1.36	16944	2353	5287	999
GO:0006996	organelle organization	2.79e-35	9.83e-33	1.4	16944	1938	5287	848
GO:1901566	organonitrogen compound biosynthetic process	4.55e-35	1.57e-32	1.67	16944	774	5287	403
GO:0016070	RNA metabolic process	3.84e-34	1.29e-31	1.54	16944	1131	5287	542
GO:0006364	rRNA processing	4.6e-34	1.52e-31	2.44	16944	172	5287	131
GO:0016072	rRNA metabolic process	6.54e-34	2.11e-31	2.35	16944	195	5287	143
GO:0032268	regulation of cellular protein metabolic process	7.29e-34	2.3e-31	1.36	16944	2216	5287	943
GO:0009893	positive regulation of metabolic process	3.53e-33	1.09e-30	1.29	16944	3123	5287	1259
GO:0051246	regulation of protein metabolic process	8.34e-33	2.53e-30	1.34	16944	2388	5287	1000
GO:0010468	regulation of gene expression	3.1e-32	9.2e-30	1.28	16944	3310	5287	1319
GO:0044085	cellular component biogenesis	4.55e-32	1.33e-29	2.61	16944	129	5287	105
GO:0022613	ribonucleoprotein complex biogenesis	4.99e-32	1.43e-29	2.68	16944	117	5287	98
GO:0031325	positive regulation of cellular metabolic process	5.31e-32	1.49e-29	1.3	16944	2882	5287	1170
GO:0010604	positive regulation of macromolecule metabolic process	1e-31	2.76e-29	1.3	16944	2877	5287	1167
GO:0009889	regulation of biosynthetic process	7.05e-30	1.91e-27	1.27	16944	3186	5287	1265
GO:0051173	positive regulation of nitrogen compound metabolic process	1.22e-29	3.23e-27	1.3	16944	2761	5287	1117
GO:0051716	cellular response to stimulus	1.32e-28	3.44e-26	1.32	16944	2383	5287	980
GO:0031326	regulation of cellular biosynthetic process	2.17e-28	5.56e-26	1.27	16944	3123	5287	1236
GO:2000112	regulation of cellular macromolecule biosynthetic process	2.88e-28	7.26e-26	1.28	16944	2904	5287	1160
GO:0009892	negative regulation of metabolic process	3.79e-28	9.41e-26	1.31	16944	2443	5287	999
GO:0010556	regulation of macromolecule biosynthetic process	2.38e-27	5.81e-25	1.27	16944	2981	5287	1182
GO:0031324	negative regulation of cellular metabolic process	8.35e-27	2.01e-24	1.32	16944	2199	5287	907
GO:0065009	regulation of molecular function	9.15e-27	2.17e-24	1.32	16944	2208	5287	910
GO:0033043	regulation of organelle organization	1.13e-26	2.62e-24	1.46	16944	1173	5287	534
GO:0043412	macromolecule modification	3.39e-26	7.78e-24	1.32	16944	2221	5287	912
GO:0042254	ribosome biogenesis	2.16e-25	4.88e-23	2.68	16944	92	5287	77
GO:0051130	positive regulation of cellular component organization	5.27e-25	1.17e-22	1.44	16944	1170	5287	527
GO:0010941	regulation of cell death	5.73e-25	1.26e-22	1.38	16944	1523	5287	657
GO:0010605	negative regulation of macromolecule metabolic process	7.8e-25	1.69e-22	1.31	16944	2202	5287	899
GO:0051172	negative regulation of nitrogen compound metabolic process	1.52e-24	3.24e-22	1.32	16944	2030	5287	837
GO:0006396	RNA processing	9.95e-24	2.09e-21	1.58	16944	680	5287	335
GO:0043067	regulation of programmed cell death	2.82e-23	5.84e-21	1.39	16944	1388	5287	601
GO:0044093	positive regulation of molecular function	3.99e-23	8.17e-21	1.4	16944	1305	5287	570
GO:0051247	positive regulation of protein metabolic process	5.9e-23	1.19e-20	1.37	16944	1474	5287	631
GO:0007010	cytoskeleton organization	9.05e-23	1.78e-20	1.53	16944	769	5287	367
GO:0009966	regulation of signal transduction	8.96e-23	1.79e-20	1.27	16944	2466	5287	981
GO:0032270	positive regulation of cellular protein metabolic process	1.55e-22	3.02e-20	1.38	16944	1377	5287	594
GO:0050794	regulation of cellular process	2.77e-22	5.31e-20	1.11	16944	8625	5287	2982
GO:0051726	regulation of cell cycle	4.33e-22	8.2e-20	1.48	16944	884	5287	409
GO:0036211	protein modification process	5.16e-22	9.54e-20	1.3	16944	2061	5287	836
GO:0006464	cellular protein modification process	5.16e-22	9.66e-20	1.3	16944	2061	5287	836
GO:0050793	regulation of developmental process	6.07e-22	1.11e-19	1.27	16944	2386	5287	949
GO:0042981	regulation of apoptotic process	8.86e-22	1.58e-19	1.38	16944	1369	5287	588
GO:0019219	regulation of nucleobase-containing compound metabolic process	8.82e-22	1.59e-19	1.24	16944	3018	5287	1165
GO:0031329	regulation of cellular catabolic process	9.77e-22	1.7e-19	1.57	16944	644	5287	315
GO:0051641	cellular localization	9.69e-22	1.71e-19	1.33	16944	1728	5287	717
GO:0033554	cellular response to stress	1.17e-21	2.02e-19	1.39	16944	1269	5287	551
GO:0033036	macromolecule localization	1.47e-21	2.5e-19	1.33	16944	1677	5287	698
GO:0022607	cellular component assembly	1.72e-21	2.9e-19	1.3	16944	1980	5287	805
GO:0031399	regulation of protein modification process	2.9e-21	4.83e-19	1.34	16944	1594	5287	667
GO:0008104	protein localization	1.04e-20	1.72e-18	1.33	16944	1657	5287	687
GO:0051252	regulation of RNA metabolic process	3.76e-20	6.12e-18	1.24	16944	2737	5287	1060
GO:0009894	regulation of catabolic process	3.97e-20	6.39e-18	1.5	16944	765	5287	357
GO:0051493	regulation of cytoskeleton organization	7.22e-20	1.15e-17	1.61	16944	509	5287	256
GO:0043933	protein-containing complex subunit organization	8.84e-20	1.4e-17	1.35	16944	1409	5287	594
GO:0050790	regulation of catalytic activity	3.95e-19	6.18e-17	1.32	16944	1613	5287	664
GO:0023051	regulation of signaling	4.37e-19	6.75e-17	1.23	16944	2861	5287	1096
GO:2001141	regulation of RNA biosynthetic process	4.43e-19	6.77e-17	1.25	16944	2518	5287	979
GO:0010646	regulation of cell communication	4.81e-19	7.28e-17	1.23	16944	2847	5287	1091
GO:1903506	regulation of nucleic acid-templated transcription	4.91e-19	7.37e-17	1.25	16944	2510	5287	976
GO:0009890	negative regulation of biosynthetic process	6.84e-19	1.02e-16	1.35	16944	1356	5287	571
GO:0010628	positive regulation of gene expression	1.2e-18	1.76e-16	1.3	16944	1761	5287	714
GO:0065007	biological regulation	1.38e-18	2.01e-16	1.09	16944	9682	5287	3281
GO:0006355	regulation of transcription, DNA-templated	1.4e-18	2.02e-16	1.24	16944	2503	5287	971
GO:0060548	negative regulation of cell death	4.62e-18	6.61e-16	1.42	16944	933	5287	413
GO:0010638	positive regulation of organelle organization	4.96e-18	7.02e-16	1.56	16944	550	5287	267
GO:0010629	negative regulation of gene expression	5.01e-18	7.03e-16	1.33	16944	1459	5287	604
GO:0050789	regulation of biological process	5.41e-18	7.53e-16	1.09	16944	9197	5287	3127
GO:0019220	regulation of phosphate metabolic process	6.89e-18	9.49e-16	1.32	16944	1517	5287	624
GO:0031327	negative regulation of cellular biosynthetic process	8.03e-18	1.1e-15	1.34	16944	1322	5287	554
GO:0051174	regulation of phosphorus metabolic process	8.18e-18	1.11e-15	1.32	16944	1518	5287	624
GO:0051338	regulation of transferase activity	9.59e-18	1.29e-15	1.46	16944	768	5287	350
GO:0043085	positive regulation of catalytic activity	2.2e-17	2.92e-15	1.4	16944	959	5287	420
GO:0032502	developmental process	2.37e-17	3.12e-15	1.17	16944	4247	5287	1547
GO:0009891	positive regulation of biosynthetic process	2.81e-17	3.67e-15	1.29	16944	1758	5287	706
GO:0031328	positive regulation of cellular biosynthetic process	2.91e-17	3.77e-15	1.29	16944	1724	5287	694
GO:0010558	negative regulation of macromolecule biosynthetic process	3e-17	3.85e-15	1.34	16944	1268	5287	532
GO:0051301	cell division	3.49e-17	4.45e-15	1.63	16944	413	5287	210
GO:0070887	cellular response to chemical stimulus	3.7e-17	4.67e-15	1.32	16944	1434	5287	591
GO:0006399	tRNA metabolic process	3.86e-17	4.83e-15	2.04	16944	159	5287	101
GO:0044087	regulation of cellular component biogenesis	4.2e-17	5.22e-15	1.42	16944	881	5287	390
GO:0042325	regulation of phosphorylation	4.79e-17	5.9e-15	1.33	16944	1371	5287	568
GO:0010557	positive regulation of macromolecule biosynthetic process	8.28e-17	1.01e-14	1.29	16944	1631	5287	659
GO:0022402	cell cycle process	9.32e-17	1.13e-14	1.47	16944	698	5287	320
GO:0051649	establishment of localization in cell	9.59e-17	1.14e-14	1.33	16944	1319	5287	548
GO:0045934	negative regulation of nucleobase-containing compound metabolic process	9.58e-17	1.15e-14	1.34	16944	1266	5287	529
GO:0051179	localization	1.49e-16	1.77e-14	1.18	16944	3508	5287	1297
GO:1902531	regulation of intracellular signal transduction	1.56e-16	1.81e-14	1.3	16944	1513	5287	616
GO:2000113	negative regulation of cellular macromolecule biosynthetic process	1.54e-16	1.81e-14	1.34	16944	1238	5287	518
GO:0042221	response to chemical	1.61e-16	1.86e-14	1.25	16944	2185	5287	850
GO:0048583	regulation of response to stimulus	2.34e-16	2.68e-14	1.19	16944	3278	5287	1219
GO:0043069	negative regulation of programmed cell death	2.77e-16	3.16e-14	1.42	16944	833	5287	369
GO:0006357	regulation of transcription by RNA polymerase II	5.77e-16	6.53e-14	1.27	16944	1775	5287	705
GO:0010033	response to organic substance	8.17e-16	9.17e-14	1.27	16944	1763	5287	700
GO:0010564	regulation of cell cycle process	8.82e-16	9.82e-14	1.52	16944	550	5287	260
GO:0022603	regulation of anatomical structure morphogenesis	1.02e-15	1.12e-13	1.38	16944	972	5287	418
GO:0065003	protein-containing complex assembly	1.13e-15	1.24e-13	1.33	16944	1238	5287	514
GO:1903047	mitotic cell cycle process	1.36e-15	1.49e-13	1.6	16944	404	5287	202
GO:0001932	regulation of protein phosphorylation	1.51e-15	1.63e-13	1.33	16944	1262	5287	522
GO:0006417	regulation of translation	1.59e-15	1.7e-13	1.7	16944	299	5287	159
GO:0007346	regulation of mitotic cell cycle	1.58e-15	1.7e-13	1.55	16944	470	5287	228
GO:0034248	regulation of cellular amide metabolic process	1.81e-15	1.91e-13	1.65	16944	343	5287	177
GO:0071310	cellular response to organic substance	2.1e-15	2.21e-13	1.34	16944	1169	5287	488
GO:0010608	posttranscriptional regulation of gene expression	2.12e-15	2.22e-13	1.62	16944	373	5287	189
GO:0051253	negative regulation of RNA metabolic process	2.92e-15	3.03e-13	1.34	16944	1143	5287	478
GO:2000026	regulation of multicellular organismal development	4.33e-15	4.46e-13	1.25	16944	1913	5287	748
GO:0045935	positive regulation of nucleobase-containing compound metabolic process	4.89e-15	5.01e-13	1.27	16944	1669	5287	663
GO:1901362	organic cyclic compound biosynthetic process	5.01e-15	5.1e-13	1.41	16944	795	5287	350
GO:0043066	negative regulation of apoptotic process	5.48e-15	5.53e-13	1.4	16944	817	5287	358
GO:0045184	establishment of protein localization	6.7e-15	6.73e-13	1.33	16944	1156	5287	481
GO:0007049	cell cycle	6.88e-15	6.86e-13	1.42	16944	740	5287	329
GO:0046907	intracellular transport	7.82e-15	7.75e-13	1.34	16944	1104	5287	462
GO:0031400	negative regulation of protein modification process	1.11e-14	1.09e-12	1.5	16944	536	5287	251
GO:0045595	regulation of cell differentiation	1.2e-14	1.17e-12	1.27	16944	1678	5287	664
GO:0032269	negative regulation of cellular protein metabolic process	1.28e-14	1.25e-12	1.38	16944	889	5287	383
GO:0006950	response to stress	1.34e-14	1.29e-12	1.22	16944	2289	5287	874
GO:0018130	heterocycle biosynthetic process	1.64e-14	1.57e-12	1.43	16944	693	5287	310
GO:0043549	regulation of kinase activity	2.22e-14	2.12e-12	1.44	16944	673	5287	302
GO:0051248	negative regulation of protein metabolic process	2.53e-14	2.4e-12	1.36	16944	950	5287	404
GO:1902532	negative regulation of intracellular signal transduction	3.47e-14	3.27e-12	1.51	16944	491	5287	232
GO:0019438	aromatic compound biosynthetic process	4.69e-14	4.39e-12	1.42	16944	703	5287	312
GO:0030029	actin filament-based process	5.75e-14	5.34e-12	1.6	16944	358	5287	179
GO:0042326	negative regulation of phosphorylation	7.54e-14	6.96e-12	1.55	16944	427	5287	206
GO:1902679	negative regulation of RNA biosynthetic process	1.22e-13	1.12e-11	1.33	16944	1061	5287	441
GO:0045859	regulation of protein kinase activity	1.28e-13	1.17e-11	1.45	16944	614	5287	277
GO:0050896	response to stimulus	1.35e-13	1.23e-11	1.15	16944	4005	5287	1439
GO:0051254	positive regulation of RNA metabolic process	1.68e-13	1.5e-11	1.27	16944	1484	5287	590
GO:1903507	negative regulation of nucleic acid-templated transcription	1.67e-13	1.51e-11	1.33	16944	1060	5287	440
GO:0009968	negative regulation of signal transduction	2.45e-13	2.19e-11	1.33	16944	1065	5287	441
GO:0010243	response to organonitrogen compound	2.49e-13	2.21e-11	1.45	16944	585	5287	265
GO:0042886	amide transport	3.04e-13	2.67e-11	1.32	16944	1111	5287	457
GO:0015833	peptide transport	3.48e-13	3.05e-11	1.32	16944	1095	5287	451
GO:0045892	negative regulation of transcription, DNA-templated	3.57e-13	3.1e-11	1.33	16944	1056	5287	437
GO:1903827	regulation of cellular protein localization	3.68e-13	3.18e-11	1.5	16944	479	5287	224
GO:0015031	protein transport	3.71e-13	3.2e-11	1.32	16944	1073	5287	443
GO:0045936	negative regulation of phosphate metabolic process	4.18e-13	3.56e-11	1.48	16944	516	5287	238
GO:0010563	negative regulation of phosphorus metabolic process	4.18e-13	3.58e-11	1.48	16944	516	5287	238
GO:0034654	nucleobase-containing compound biosynthetic process	4.75e-13	4.02e-11	1.43	16944	633	5287	282
GO:0070727	cellular macromolecule localization	6.18e-13	5.21e-11	1.36	16944	876	5287	371
GO:0034613	cellular protein localization	6.49e-13	5.44e-11	1.36	16944	868	5287	368
GO:0051234	establishment of localization	8.9e-13	7.41e-11	1.17	16944	3040	5287	1114
GO:0080135	regulation of cellular response to stress	9.44e-13	7.82e-11	1.43	16944	620	5287	276
GO:0043254	regulation of protein complex assembly	9.81e-13	8.07e-11	1.53	16944	418	5287	199
GO:0031401	positive regulation of protein modification process	1.06e-12	8.64e-11	1.32	16944	1082	5287	444
GO:0031331	positive regulation of cellular catabolic process	1.06e-12	8.67e-11	1.59	16944	332	5287	165
GO:0030036	actin cytoskeleton organization	1.25e-12	1.01e-10	1.6	16944	325	5287	162
GO:0051098	regulation of binding	1.27e-12	1.03e-10	1.55	16944	378	5287	183
GO:0030334	regulation of cell migration	1.31e-12	1.05e-10	1.37	16944	814	5287	347
GO:0016192	vesicle-mediated transport	1.35e-12	1.08e-10	1.34	16944	930	5287	389
GO:0070507	regulation of microtubule cytoskeleton organization	1.85e-12	1.47e-10	1.79	16944	188	5287	105
GO:0006325	chromatin organization	2.03e-12	1.6e-10	1.43	16944	594	5287	265
GO:0009896	positive regulation of catabolic process	2.08e-12	1.63e-10	1.53	16944	395	5287	189
GO:0040012	regulation of locomotion	2.35e-12	1.83e-10	1.34	16944	922	5287	385
GO:0001933	negative regulation of protein phosphorylation	2.53e-12	1.96e-10	1.54	16944	388	5287	186
GO:0065008	regulation of biological quality	2.55e-12	1.97e-10	1.17	16944	3162	5287	1151
GO:0033365	protein localization to organelle	2.9e-12	2.23e-10	1.46	16944	508	5287	232
GO:1902680	positive regulation of RNA biosynthetic process	3.45e-12	2.64e-10	1.27	16944	1399	5287	553
GO:0042127	regulation of cell proliferation	3.95e-12	3.01e-10	1.26	16944	1466	5287	576
GO:0044089	positive regulation of cellular component biogenesis	4.24e-12	3.21e-10	1.48	16944	478	5287	220
GO:0006793	phosphorus metabolic process	4.43e-12	3.34e-10	1.25	16944	1536	5287	600
GO:1903508	positive regulation of nucleic acid-templated transcription	4.5e-12	3.38e-10	1.27	16944	1398	5287	552
GO:0048856	anatomical structure development	5.46e-12	4.07e-10	1.17	16944	2986	5287	1090
GO:0018193	peptidyl-amino acid modification	5.76e-12	4.28e-10	1.4	16944	639	5287	280
GO:1902903	regulation of supramolecular fiber organization	6.03e-12	4.46e-10	1.57	16944	335	5287	164
GO:2001233	regulation of apoptotic signaling pathway	6.16e-12	4.53e-10	1.53	16944	386	5287	184
GO:0045786	negative regulation of cell cycle	6.62e-12	4.82e-10	1.53	16944	376	5287	180
GO:0045893	positive regulation of transcription, DNA-templated	6.62e-12	4.84e-10	1.26	16944	1395	5287	550
GO:2000145	regulation of cell motility	9.19e-12	6.66e-10	1.34	16944	852	5287	357
GO:1901698	response to nitrogen compound	9.36e-12	6.75e-10	1.4	16944	644	5287	281
GO:1903362	regulation of cellular protein catabolic process	1.15e-11	8.23e-10	1.69	16944	228	5287	120
GO:0051094	positive regulation of developmental process	1.25e-11	8.9e-10	1.27	16944	1345	5287	531
GO:0022618	ribonucleoprotein complex assembly	1.39e-11	9.92e-10	1.74	16944	195	5287	106
GO:0006796	phosphate-containing compound metabolic process	1.43e-11	1.01e-09	1.25	16944	1513	5287	589
GO:0032886	regulation of microtubule-based process	1.47e-11	1.03e-09	1.7	16944	219	5287	116
GO:0051270	regulation of cellular component movement	1.75e-11	1.23e-09	1.32	16944	928	5287	383
GO:0031330	negative regulation of cellular catabolic process	1.84e-11	1.29e-09	1.69	16944	222	5287	117
GO:0009719	response to endogenous stimulus	1.94e-11	1.34e-09	1.36	16944	743	5287	316
GO:0051239	regulation of multicellular organismal process	2.04e-11	1.41e-09	1.17	16944	2819	5287	1030
GO:0044281	small molecule metabolic process	2.76e-11	1.9e-09	1.26	16944	1322	5287	521
GO:0097435	supramolecular fiber organization	3.22e-11	2.21e-09	1.5	16944	392	5287	184
GO:0006810	transport	3.55e-11	2.42e-09	1.17	16944	2912	5287	1059
GO:0060284	regulation of cell development	4.12e-11	2.8e-09	1.31	16944	978	5287	399
GO:0048646	anatomical structure formation involved in morphogenesis	4.29e-11	2.9e-09	1.36	16944	717	5287	305
GO:0048585	negative regulation of response to stimulus	4.43e-11	2.98e-09	1.25	16944	1406	5287	549
GO:0008219	cell death	5.26e-11	3.53e-09	1.37	16944	677	5287	290
GO:0071826	ribonucleoprotein complex subunit organization	5.57e-11	3.72e-09	1.69	16944	208	5287	110
GO:1901701	cellular response to oxygen-containing compound	7.02e-11	4.66e-09	1.38	16944	643	5287	277
GO:0071705	nitrogen compound transport	7.06e-11	4.67e-09	1.25	16944	1372	5287	536
GO:0045597	positive regulation of cell differentiation	8.64e-11	5.69e-09	1.3	16944	977	5287	397
GO:0010942	positive regulation of cell death	9.54e-11	6.25e-09	1.38	16944	650	5287	279
GO:0010648	negative regulation of cell communication	1.03e-10	6.69e-09	1.27	16944	1171	5287	465
GO:0023057	negative regulation of signaling	1.21e-10	7.85e-09	1.27	16944	1175	5287	466
GO:0022604	regulation of cell morphogenesis	1.31e-10	8.51e-09	1.43	16944	487	5287	218
GO:0032956	regulation of actin cytoskeleton organization	1.48e-10	9.55e-09	1.53	16944	328	5287	157
GO:1901987	regulation of cell cycle phase transition	1.59e-10	1.02e-08	1.58	16944	275	5287	136
GO:1901700	response to oxygen-containing compound	1.68e-10	1.07e-08	1.29	16944	1001	5287	404
GO:0042176	regulation of protein catabolic process	2.02e-10	1.28e-08	1.5	16944	360	5287	169
GO:0048513	animal organ development	2.08e-10	1.32e-08	1.26	16944	1196	5287	472
GO:0043068	positive regulation of programmed cell death	2.19e-10	1.38e-08	1.39	16944	597	5287	258
GO:0000226	microtubule cytoskeleton organization	2.31e-10	1.45e-08	1.51	16944	345	5287	163
GO:0071417	cellular response to organonitrogen compound	2.39e-10	1.5e-08	1.53	16944	322	5287	154
GO:0034976	response to endoplasmic reticulum stress	2.47e-10	1.54e-08	1.72	16944	183	5287	98
GO:0009653	anatomical structure morphogenesis	2.83e-10	1.76e-08	1.24	16944	1371	5287	532
GO:0032970	regulation of actin filament-based process	3.1e-10	1.92e-08	1.49	16944	372	5287	173
GO:0071495	cellular response to endogenous stimulus	3.15e-10	1.94e-08	1.4	16944	550	5287	240
GO:0071496	cellular response to external stimulus	3.29e-10	2.02e-08	1.64	16944	225	5287	115
GO:0044092	negative regulation of molecular function	3.45e-10	2.11e-08	1.31	16944	876	5287	358
GO:0016570	histone modification	3.72e-10	2.26e-08	1.55	16944	298	5287	144
GO:0008033	tRNA processing	3.99e-10	2.42e-08	1.92	16944	110	5287	66
GO:0071702	organic substance transport	4.03e-10	2.44e-08	1.22	16944	1627	5287	619
GO:0043065	positive regulation of apoptotic process	4.12e-10	2.48e-08	1.38	16944	592	5287	255
GO:0051129	negative regulation of cellular component organization	5.3e-10	3.17e-08	1.35	16944	692	5287	291
GO:0016569	covalent chromatin modification	6.45e-10	3.85e-08	1.53	16944	305	5287	146
GO:1901699	cellular response to nitrogen compound	6.78e-10	4.03e-08	1.49	16944	362	5287	168
GO:0010948	negative regulation of cell cycle process	7.65e-10	4.53e-08	1.67	16944	198	5287	103
GO:1901990	regulation of mitotic cell cycle phase transition	8e-10	4.7e-08	1.6	16944	245	5287	122
GO:0110053	regulation of actin filament organization	7.99e-10	4.71e-08	1.59	16944	250	5287	124
GO:0009895	negative regulation of catabolic process	1.06e-09	6.2e-08	1.57	16944	266	5287	130
GO:0031647	regulation of protein stability	1.08e-09	6.27e-08	1.57	16944	261	5287	128
GO:0051348	negative regulation of transferase activity	1.09e-09	6.34e-08	1.61	16944	231	5287	116
GO:0032879	regulation of localization	1.3e-09	7.46e-08	1.17	16944	2502	5287	910
GO:0043393	regulation of protein binding	1.29e-09	7.48e-08	1.6	16944	234	5287	117
GO:0007051	spindle organization	1.3e-09	7.49e-08	1.86	16944	119	5287	69
GO:0012501	programmed cell death	1.35e-09	7.73e-08	1.35	16944	642	5287	271
GO:0051240	positive regulation of multicellular organismal process	1.37e-09	7.8e-08	1.21	16944	1664	5287	628
GO:0009967	positive regulation of signal transduction	1.52e-09	8.64e-08	1.24	16944	1335	5287	515
GO:0045862	positive regulation of proteolysis	1.56e-09	8.83e-08	1.52	16944	303	5287	144
GO:0006915	apoptotic process	1.69e-09	9.54e-08	1.36	16944	602	5287	256
GO:0031346	positive regulation of cell projection organization	1.84e-09	1.03e-07	1.43	16944	432	5287	193
GO:1903320	regulation of protein modification by small protein conjugation or removal	2.08e-09	1.16e-07	1.61	16944	223	5287	112
GO:0030335	positive regulation of cell migration	2.11e-09	1.18e-07	1.4	16944	497	5287	217
GO:0006351	transcription, DNA-templated	2.16e-09	1.2e-07	1.54	16944	276	5287	133
GO:0051272	positive regulation of cellular component movement	2.21e-09	1.22e-07	1.39	16944	527	5287	228
GO:0006886	intracellular protein transport	2.58e-09	1.42e-07	1.35	16944	629	5287	265
GO:0051345	positive regulation of hydrolase activity	2.61e-09	1.43e-07	1.41	16944	463	5287	204
GO:0032774	RNA biosynthetic process	2.79e-09	1.53e-07	1.49	16944	331	5287	154
GO:0097659	nucleic acid-templated transcription	2.89e-09	1.57e-07	1.54	16944	277	5287	133
GO:0080134	regulation of response to stress	2.89e-09	1.58e-07	1.25	16944	1181	5287	460
GO:0044283	small molecule biosynthetic process	3.1e-09	1.68e-07	1.42	16944	437	5287	194
GO:0007059	chromosome segregation	3.22e-09	1.74e-07	1.86	16944	114	5287	66
GO:0007015	actin filament organization	3.33e-09	1.79e-07	1.62	16944	212	5287	107
GO:0040017	positive regulation of locomotion	3.38e-09	1.81e-07	1.38	16944	540	5287	232
GO:0042594	response to starvation	3.44e-09	1.83e-07	1.74	16944	149	5287	81
GO:0070647	protein modification by small protein conjugation or removal	3.44e-09	1.84e-07	1.37	16944	551	5287	236
GO:0051347	positive regulation of transferase activity	3.6e-09	1.91e-07	1.39	16944	505	5287	219
GO:0002181	cytoplasmic translation	3.63e-09	1.92e-07	2.56	16944	35	5287	28
GO:0000122	negative regulation of transcription by RNA polymerase II	4.28e-09	2.25e-07	1.31	16944	785	5287	320
GO:0032446	protein modification by small protein conjugation	4.49e-09	2.35e-07	1.42	16944	436	5287	193
GO:0010506	regulation of autophagy	4.7e-09	2.46e-07	1.59	16944	228	5287	113
GO:0045944	positive regulation of transcription by RNA polymerase II	5.14e-09	2.68e-07	1.25	16944	1099	5287	430
GO:0051099	positive regulation of binding	5.18e-09	2.69e-07	1.64	16944	196	5287	100
GO:0007017	microtubule-based process	5.65e-09	2.92e-07	1.36	16944	570	5287	242
GO:0050767	regulation of neurogenesis	5.75e-09	2.96e-07	1.29	16944	863	5287	347
GO:0010720	positive regulation of cell development	5.94e-09	3.05e-07	1.36	16944	584	5287	247
GO:0035556	intracellular signal transduction	6.51e-09	3.33e-07	1.24	16944	1222	5287	472
GO:2000147	positive regulation of cell motility	6.98e-09	3.56e-07	1.38	16944	511	5287	220
GO:0045787	positive regulation of cell cycle	7.76e-09	3.94e-07	1.47	16944	335	5287	154
GO:2001234	negative regulation of apoptotic signaling pathway	8.94e-09	4.53e-07	1.6	16944	210	5287	105
GO:0051495	positive regulation of cytoskeleton organization	1.03e-08	5.2e-07	1.62	16944	198	5287	100
GO:0033673	negative regulation of kinase activity	1.04e-08	5.25e-07	1.61	16944	203	5287	102
GO:0031334	positive regulation of protein complex assembly	1.05e-08	5.28e-07	1.59	16944	218	5287	108
GO:2001242	regulation of intrinsic apoptotic signaling pathway	1.07e-08	5.37e-07	1.69	16944	159	5287	84
GO:0061024	membrane organization	1.21e-08	6.01e-07	1.39	16944	473	5287	205
GO:0060341	regulation of cellular localization	1.24e-08	6.15e-07	1.28	16944	871	5287	348
GO:0032880	regulation of protein localization	1.33e-08	6.58e-07	1.27	16944	917	5287	364
GO:0031668	cellular response to extracellular stimulus	1.67e-08	8.23e-07	1.62	16944	192	5287	97
GO:0018205	peptidyl-lysine modification	1.7e-08	8.34e-07	1.58	16944	217	5287	107
GO:0051090	regulation of DNA-binding transcription factor activity	1.72e-08	8.42e-07	1.44	16944	362	5287	163
GO:0034097	response to cytokine	1.85e-08	9.03e-07	1.37	16944	516	5287	220
GO:0043434	response to peptide hormone	1.92e-08	9.36e-07	1.63	16944	185	5287	94
GO:0010639	negative regulation of organelle organization	2.33e-08	1.13e-06	1.44	16944	358	5287	161
GO:0010975	regulation of neuron projection development	2.7e-08	1.31e-06	1.35	16944	562	5287	236
GO:0046578	regulation of Ras protein signal transduction	2.75e-08	1.33e-06	1.58	16944	211	5287	104
GO:1901575	organic substance catabolic process	2.76e-08	1.33e-06	1.23	16944	1228	5287	470
GO:1903050	regulation of proteolysis involved in cellular protein catabolic process	2.77e-08	1.33e-06	1.59	16944	201	5287	100
GO:0033044	regulation of chromosome organization	2.81e-08	1.34e-06	1.45	16944	335	5287	152
GO:0048193	Golgi vesicle transport	3.03e-08	1.44e-06	1.55	16944	229	5287	111
GO:0001525	angiogenesis	3.06e-08	1.45e-06	1.53	16944	252	5287	120
GO:0043280	positive regulation of cysteine-type endopeptidase activity involved in apoptotic process	3.21e-08	1.52e-06	1.83	16944	105	5287	60
GO:0045937	positive regulation of phosphate metabolic process	3.32e-08	1.56e-06	1.26	16944	978	5287	383
GO:0010562	positive regulation of phosphorus metabolic process	3.32e-08	1.57e-06	1.26	16944	978	5287	383
GO:0032868	response to insulin	3.9e-08	1.82e-06	1.78	16944	117	5287	65
GO:0050821	protein stabilization	3.88e-08	1.82e-06	1.66	16944	160	5287	83
GO:0051983	regulation of chromosome segregation	3.9e-08	1.82e-06	1.88	16944	94	5287	55
GO:0016310	phosphorylation	4.09e-08	1.9e-06	1.27	16944	848	5287	337
GO:0006259	DNA metabolic process	4.12e-08	1.91e-06	1.32	16944	631	5287	260
GO:0043039	tRNA aminoacylation	4.15e-08	1.92e-06	2.31	16944	43	5287	31
GO:0006469	negative regulation of protein kinase activity	4.44e-08	2.05e-06	1.61	16944	185	5287	93
GO:0050769	positive regulation of neurogenesis	4.51e-08	2.07e-06	1.35	16944	518	5287	219
GO:2001252	positive regulation of chromosome organization	5.05e-08	2.3e-06	1.63	16944	173	5287	88
GO:0022411	cellular component disassembly	5.05e-08	2.31e-06	1.63	16944	173	5287	88
GO:0007169	transmembrane receptor protein tyrosine kinase signaling pathway	5.42e-08	2.47e-06	1.46	16944	314	5287	143
GO:0006919	activation of cysteine-type endopeptidase activity involved in apoptotic process	5.63e-08	2.55e-06	2.04	16944	66	5287	42
GO:0031344	regulation of cell projection organization	5.91e-08	2.67e-06	1.29	16944	723	5287	292
GO:0042327	positive regulation of phosphorylation	6.35e-08	2.85e-06	1.26	16944	914	5287	359
GO:0032535	regulation of cellular component size	6.38e-08	2.86e-06	1.5	16944	265	5287	124
GO:0120035	regulation of plasma membrane bounded cell projection organization	6.34e-08	2.86e-06	1.3	16944	715	5287	289
GO:0040008	regulation of growth	6.55e-08	2.93e-06	1.31	16944	659	5287	269
GO:0010976	positive regulation of neuron projection development	6.64e-08	2.96e-06	1.44	16944	336	5287	151
GO:0045727	positive regulation of translation	7.07e-08	3.14e-06	1.79	16944	109	5287	61
GO:0045930	negative regulation of mitotic cell cycle	7.14e-08	3.16e-06	1.57	16944	204	5287	100
GO:0031396	regulation of protein ubiquitination	7.27e-08	3.21e-06	1.59	16944	194	5287	96
GO:0008150	biological_process	7.32e-08	3.22e-06	1.01	16944	16276	5287	5139
GO:0071900	regulation of protein serine/threonine kinase activity	7.88e-08	3.46e-06	1.4	16944	401	5287	175
GO:0018105	peptidyl-serine phosphorylation	7.96e-08	3.48e-06	1.64	16944	162	5287	83
GO:0032271	regulation of protein polymerization	8.38e-08	3.66e-06	1.57	16944	202	5287	99
GO:1902905	positive regulation of supramolecular fiber organization	8.47e-08	3.69e-06	1.61	16944	177	5287	89
GO:0016567	protein ubiquitination	8.55e-08	3.71e-06	1.4	16944	396	5287	173
GO:1901652	response to peptide	8.93e-08	3.87e-06	1.52	16944	243	5287	115
GO:0032869	cellular response to insulin stimulus	9.59e-08	4.14e-06	1.92	16944	80	5287	48
GO:0009267	cellular response to starvation	9.73e-08	4.18e-06	1.71	16944	131	5287	70
GO:1902850	microtubule cytoskeleton organization involved in mitosis	9.71e-08	4.18e-06	1.87	16944	89	5287	52
GO:0043038	amino acid activation	9.83e-08	4.21e-06	2.26	16944	44	5287	31
GO:0051056	regulation of small GTPase mediated signal transduction	1.05e-07	4.47e-06	1.52	16944	241	5287	114
GO:0051960	regulation of nervous system development	1.07e-07	4.54e-06	1.25	16944	961	5287	374
GO:0009991	response to extracellular stimulus	1.17e-07	4.95e-06	1.45	16944	304	5287	138
GO:0001934	positive regulation of protein phosphorylation	1.34e-07	5.69e-06	1.26	16944	868	5287	341
GO:0061136	regulation of proteasomal protein catabolic process	1.37e-07	5.8e-06	1.61	16944	171	5287	86
GO:0045664	regulation of neuron differentiation	1.45e-07	6.11e-06	1.29	16944	712	5287	286
GO:0007088	regulation of mitotic nuclear division	1.59e-07	6.68e-06	1.62	16944	164	5287	83
GO:0009056	catabolic process	1.61e-07	6.74e-06	1.19	16944	1449	5287	540
GO:0031669	cellular response to nutrient levels	1.61e-07	6.74e-06	1.61	16944	169	5287	85
GO:0010647	positive regulation of cell communication	1.77e-07	7.38e-06	1.19	16944	1512	5287	561
GO:0007005	mitochondrion organization	1.8e-07	7.47e-06	1.48	16944	269	5287	124
GO:0045666	positive regulation of neuron differentiation	1.84e-07	7.6e-06	1.38	16944	416	5287	179
GO:0044248	cellular catabolic process	2.03e-07	8.39e-06	1.21	16944	1260	5287	475
GO:0034622	cellular protein-containing complex assembly	2.04e-07	8.42e-06	1.3	16944	655	5287	265
GO:0030162	regulation of proteolysis	2.09e-07	8.58e-06	1.31	16944	613	5287	250
GO:0051656	establishment of organelle localization	2.1e-07	8.61e-06	1.48	16944	267	5287	123
GO:0000470	maturation of LSU-rRNA	2.11e-07	8.62e-06	2.87	16944	19	5287	17
GO:0009887	animal organ morphogenesis	2.12e-07	8.65e-06	1.34	16944	499	5287	209
GO:0010810	regulation of cell-substrate adhesion	2.16e-07	8.79e-06	1.56	16944	195	5287	95
GO:0023056	positive regulation of signaling	2.19e-07	8.85e-06	1.19	16944	1520	5287	563
GO:1990928	response to amino acid starvation	2.21e-07	8.95e-06	2.21	16944	45	5287	31
GO:0006418	tRNA aminoacylation for protein translation	2.24e-07	9.01e-06	2.27	16944	41	5287	29
GO:0009451	RNA modification	2.32e-07	9.31e-06	1.7	16944	126	5287	67
GO:0007264	small GTPase mediated signal transduction	2.48e-07	9.93e-06	1.49	16944	252	5287	117
GO:0009628	response to abiotic stimulus	2.48e-07	9.93e-06	1.26	16944	821	5287	323
GO:0034250	positive regulation of cellular amide metabolic process	2.91e-07	1.16e-05	1.69	16944	129	5287	68
GO:0018209	peptidyl-serine modification	3.04e-07	1.21e-05	1.57	16944	186	5287	91
GO:0008285	negative regulation of cell proliferation	3.16e-07	1.25e-05	1.3	16944	610	5287	248
GO:0010212	response to ionizing radiation	3.17e-07	1.26e-05	1.71	16944	122	5287	65
GO:0051640	organelle localization	3.26e-07	1.28e-05	1.38	16944	389	5287	168
GO:1903829	positive regulation of cellular protein localization	3.25e-07	1.28e-05	1.46	16944	274	5287	125
GO:0000027	ribosomal large subunit assembly	3.29e-07	1.29e-05	2.52	16944	28	5287	22
GO:0051336	regulation of hydrolase activity	3.56e-07	1.4e-05	1.25	16944	861	5287	336
GO:0043281	regulation of cysteine-type endopeptidase activity involved in apoptotic process	3.61e-07	1.41e-05	1.58	16944	179	5287	88
GO:1903364	positive regulation of cellular protein catabolic process	3.63e-07	1.41e-05	1.68	16944	132	5287	69
GO:0071214	cellular response to abiotic stimulus	3.71e-07	1.44e-05	1.51	16944	225	5287	106
GO:0104004	cellular response to environmental stimulus	3.71e-07	1.44e-05	1.51	16944	225	5287	106
GO:0035023	regulation of Rho protein signal transduction	4e-07	1.55e-05	1.69	16944	125	5287	66
GO:0006974	cellular response to DNA damage stimulus	4.03e-07	1.56e-05	1.3	16944	620	5287	251
GO:0030490	maturation of SSU-rRNA	4.35e-07	1.67e-05	2.4	16944	32	5287	24
GO:0018393	internal peptidyl-lysine acetylation	4.85e-07	1.86e-05	1.82	16944	90	5287	51
GO:0006897	endocytosis	5.19e-07	1.99e-05	1.4	16944	348	5287	152
GO:0043414	macromolecule methylation	5.26e-07	2e-05	1.54	16944	198	5287	95
GO:0045943	positive regulation of transcription by RNA polymerase I	5.24e-07	2e-05	2.65	16944	23	5287	19
GO:1903321	negative regulation of protein modification by small protein conjugation or removal	5.26e-07	2e-05	1.86	16944	81	5287	47
GO:0071375	cellular response to peptide hormone stimulus	5.42e-07	2.05e-05	1.73	16944	109	5287	59
GO:0009725	response to hormone	5.49e-07	2.07e-05	1.37	16944	408	5287	174
GO:0010634	positive regulation of epithelial cell migration	5.48e-07	2.07e-05	1.65	16944	138	5287	71
GO:0071229	cellular response to acid chemical	5.87e-07	2.21e-05	1.61	16944	153	5287	77
GO:0016482	cytosolic transport	5.96e-07	2.23e-05	1.71	16944	114	5287	61
GO:0032870	cellular response to hormone stimulus	6.35e-07	2.37e-05	1.5	16944	227	5287	106
GO:0016573	histone acetylation	6.47e-07	2.41e-05	1.83	16944	86	5287	49
GO:0006366	transcription by RNA polymerase II	6.79e-07	2.52e-05	1.62	16944	146	5287	74
GO:0010952	positive regulation of peptidase activity	6.79e-07	2.53e-05	1.62	16944	146	5287	74
GO:0008064	regulation of actin polymerization or depolymerization	6.88e-07	2.55e-05	1.57	16944	171	5287	84
GO:2000027	regulation of animal organ morphogenesis	7.45e-07	2.75e-05	1.54	16944	189	5287	91
GO:0030111	regulation of Wnt signaling pathway	7.64e-07	2.82e-05	1.45	16944	267	5287	121
GO:0033045	regulation of sister chromatid segregation	7.9e-07	2.9e-05	1.88	16944	75	5287	44
GO:0045667	regulation of osteoblast differentiation	8.06e-07	2.96e-05	1.68	16944	122	5287	64
GO:0001701	in utero embryonic development	8.16e-07	2.99e-05	1.46	16944	262	5287	119
GO:0042274	ribosomal small subunit biogenesis	8.72e-07	3.18e-05	2.99	16944	15	5287	14
GO:0031667	response to nutrient levels	9.14e-07	3.33e-05	1.44	16944	281	5287	126
GO:1900024	regulation of substrate adhesion-dependent cell spreading	9.16e-07	3.33e-05	2.09	16944	49	5287	32
GO:0048869	cellular developmental process	9.87e-07	3.58e-05	1.13	16944	2606	5287	918
GO:0051962	positive regulation of nervous system development	1.09e-06	3.95e-05	1.3	16944	573	5287	232
GO:0008360	regulation of cell shape	1.1e-06	3.98e-05	1.63	16944	140	5287	71
GO:0006066	alcohol metabolic process	1.11e-06	4.01e-05	1.47	16944	237	5287	109
GO:0009792	embryo development ending in birth or egg hatching	1.15e-06	4.12e-05	1.43	16944	282	5287	126
GO:0009790	embryo development	1.15e-06	4.13e-05	1.43	16944	282	5287	126
GO:0070059	intrinsic apoptotic signaling pathway in response to endoplasmic reticulum stress	1.16e-06	4.14e-05	2.29	16944	35	5287	25
GO:1901796	regulation of signal transduction by p53 class mediator	1.17e-06	4.17e-05	1.9	16944	69	5287	41
GO:0050680	negative regulation of epithelial cell proliferation	1.22e-06	4.35e-05	1.65	16944	128	5287	66
GO:1901988	negative regulation of cell cycle phase transition	1.3e-06	4.6e-05	1.63	16944	138	5287	70
GO:0043200	response to amino acid	1.31e-06	4.64e-05	1.86	16944	76	5287	44
GO:0098657	import into cell	1.32e-06	4.65e-05	1.34	16944	443	5287	185
GO:0045860	positive regulation of protein kinase activity	1.33e-06	4.69e-05	1.36	16944	399	5287	169
GO:0045732	positive regulation of protein catabolic process	1.37e-06	4.83e-05	1.51	16944	204	5287	96
GO:0043009	chordate embryonic development	1.43e-06	5e-05	1.44	16944	267	5287	120
GO:0048584	positive regulation of response to stimulus	1.46e-06	5.1e-05	1.16	16944	1842	5287	664
GO:0044419	interspecies interaction between organisms	1.49e-06	5.22e-05	1.52	16944	194	5287	92
GO:0008284	positive regulation of cell proliferation	1.54e-06	5.35e-05	1.24	16944	861	5287	332
GO:0051783	regulation of nuclear division	1.55e-06	5.4e-05	1.53	16944	189	5287	90
GO:0006352	DNA-templated transcription, initiation	1.63e-06	5.65e-05	2.03	16944	52	5287	33
GO:0030832	regulation of actin filament length	1.71e-06	5.9e-05	1.55	16944	174	5287	84
GO:0032259	methylation	1.72e-06	5.92e-05	1.46	16944	244	5287	111
GO:0031397	negative regulation of protein ubiquitination	1.73e-06	5.94e-05	1.87	16944	72	5287	42
GO:0000154	rRNA modification	1.77e-06	6.1e-05	2.54	16944	24	5287	19
GO:0043087	regulation of GTPase activity	1.8e-06	6.18e-05	1.43	16944	276	5287	123
GO:0071345	cellular response to cytokine stimulus	1.84e-06	6.27e-05	1.35	16944	409	5287	172
GO:2000058	regulation of ubiquitin-dependent protein catabolic process	1.83e-06	6.28e-05	1.6	16944	144	5287	72
GO:0018394	peptidyl-lysine acetylation	1.86e-06	6.33e-05	1.76	16944	93	5287	51
GO:0006475	internal protein amino acid acetylation	1.86e-06	6.35e-05	1.76	16944	93	5287	51
GO:0010632	regulation of epithelial cell migration	2e-06	6.79e-05	1.49	16944	208	5287	97
GO:0006468	protein phosphorylation	2.03e-06	6.85e-05	1.27	16944	665	5287	263
GO:0016477	cell migration	2.03e-06	6.87e-05	1.26	16944	705	5287	277
GO:0010508	positive regulation of autophagy	2.1e-06	7.06e-05	1.69	16944	110	5287	58
GO:0051494	negative regulation of cytoskeleton organization	2.16e-06	7.25e-05	1.6	16944	142	5287	71
GO:0006892	post-Golgi vesicle-mediated transport	2.2e-06	7.37e-05	1.79	16944	84	5287	47
GO:0007167	enzyme linked receptor protein signaling pathway	2.34e-06	7.83e-05	1.32	16944	463	5287	191
GO:0033674	positive regulation of kinase activity	2.57e-06	8.58e-05	1.33	16944	433	5287	180
GO:0072594	establishment of protein localization to organelle	2.58e-06	8.58e-05	1.44	16944	251	5287	113
GO:0051276	chromosome organization	2.58e-06	8.59e-05	1.41	16944	291	5287	128
GO:2000232	regulation of rRNA processing	2.71e-06	8.99e-05	3.2	16944	11	5287	11
GO:0071230	cellular response to amino acid stimulus	2.94e-06	9.72e-05	1.9	16944	64	5287	38
GO:1902115	regulation of organelle assembly	3.03e-06	9.99e-05	1.5	16944	194	5287	91
GO:0010811	positive regulation of cell-substrate adhesion	3.22e-06	0.000106	1.66	16944	116	5287	60
GO:0090287	regulation of cellular response to growth factor stimulus	3.26e-06	0.000107	1.44	16944	252	5287	113
GO:0045931	positive regulation of mitotic cell cycle	3.4e-06	0.000111	1.56	16944	156	5287	76
GO:0090068	positive regulation of cell cycle process	3.38e-06	0.000111	1.46	16944	231	5287	105
GO:0072655	establishment of protein localization to mitochondrion	3.79e-06	0.000124	1.92	16944	60	5287	36
GO:2001243	negative regulation of intrinsic apoptotic signaling pathway	3.88e-06	0.000127	1.74	16944	90	5287	49
GO:0030177	positive regulation of Wnt signaling pathway	4.02e-06	0.000131	1.63	16944	124	5287	63
GO:0009057	macromolecule catabolic process	4.14e-06	0.000134	1.25	16944	719	5287	280
GO:0050678	regulation of epithelial cell proliferation	4.14e-06	0.000134	1.38	16944	323	5287	139
GO:0009888	tissue development	4.19e-06	0.000135	1.28	16944	565	5287	226
GO:0006979	response to oxidative stress	4.2e-06	0.000136	1.4	16944	296	5287	129
GO:0032273	positive regulation of protein polymerization	4.44e-06	0.000143	1.66	16944	112	5287	58
GO:0042592	homeostatic process	4.48e-06	0.000144	1.18	16944	1302	5287	479
GO:0030833	regulation of actin filament polymerization	4.69e-06	0.00015	1.56	16944	152	5287	74
GO:2001056	positive regulation of cysteine-type endopeptidase activity	4.73e-06	0.000151	1.63	16944	122	5287	62
GO:0007265	Ras protein signal transduction	4.86e-06	0.000155	1.48	16944	201	5287	93
GO:0010950	positive regulation of endopeptidase activity	4.85e-06	0.000155	1.59	16944	137	5287	68
GO:0071901	negative regulation of protein serine/threonine kinase activity	4.96e-06	0.000158	1.68	16944	105	5287	55
GO:0001101	response to acid chemical	5.01e-06	0.000159	1.45	16944	230	5287	104
GO:0034198	cellular response to amino acid starvation	5.16e-06	0.000163	2.11	16944	41	5287	27
GO:0034599	cellular response to oxidative stress	5.25e-06	0.000166	1.54	16944	160	5287	77
GO:0009163	nucleoside biosynthetic process	5.71e-06	0.000179	2.37	16944	27	5287	20
GO:0042455	ribonucleoside biosynthetic process	5.71e-06	0.00018	2.37	16944	27	5287	20
GO:0048008	platelet-derived growth factor receptor signaling pathway	5.78e-06	0.000181	2.17	16944	37	5287	25
GO:0031058	positive regulation of histone modification	5.88e-06	0.000184	1.73	16944	91	5287	49
GO:0006479	protein methylation	6.13e-06	0.000191	1.66	16944	108	5287	56
GO:0008213	protein alkylation	6.13e-06	0.000191	1.66	16944	108	5287	56
GO:0032434	regulation of proteasomal ubiquitin-dependent protein catabolic process	6.54e-06	0.000203	1.63	16944	118	5287	60
GO:0051235	maintenance of location	7.44e-06	0.000231	1.55	16944	151	5287	73
GO:0010595	positive regulation of endothelial cell migration	7.5e-06	0.000232	1.7	16944	94	5287	50
GO:0010332	response to gamma radiation	7.61e-06	0.000235	2	16944	48	5287	30
GO:1901991	negative regulation of mitotic cell cycle phase transition	7.82e-06	0.00024	1.62	16944	121	5287	61
GO:0043436	oxoacid metabolic process	7.81e-06	0.000241	1.24	16944	724	5287	280
GO:0090069	regulation of ribosome biogenesis	7.82e-06	0.000241	2.96	16944	13	5287	12
GO:0048729	tissue morphogenesis	7.98e-06	0.000245	1.33	16944	398	5287	165
GO:0051052	regulation of DNA metabolic process	8.13e-06	0.000249	1.32	16944	412	5287	170
GO:1901342	regulation of vasculature development	8.95e-06	0.000273	1.38	16944	297	5287	128
GO:0006082	organic acid metabolic process	9.6e-06	0.000293	1.23	16944	743	5287	286
GO:0090559	regulation of membrane permeability	1.08e-05	0.000329	1.86	16944	62	5287	36
GO:0016571	histone methylation	1.14e-05	0.000347	1.77	16944	76	5287	42
GO:0035561	regulation of chromatin binding	1.15e-05	0.000348	2.48	16944	22	5287	17
GO:1905330	regulation of morphogenesis of an epithelium	1.22e-05	0.000368	1.65	16944	105	5287	54
GO:0000462	maturation of SSU-rRNA from tricistronic rRNA transcript (SSU-rRNA, 5.8S rRNA, LSU-rRNA)	1.28e-05	0.000387	2.4	16944	24	5287	18
GO:0031110	regulation of microtubule polymerization or depolymerization	1.29e-05	0.000387	1.74	16944	81	5287	44
GO:1902806	regulation of cell cycle G1/S phase transition	1.28e-05	0.000387	1.6	16944	120	5287	60
GO:0001558	regulation of cell growth	1.3e-05	0.000391	1.32	16944	387	5287	160
GO:0010507	negative regulation of autophagy	1.32e-05	0.000396	1.82	16944	67	5287	38
GO:0006356	regulation of transcription by RNA polymerase I	1.33e-05	0.000398	2.17	16944	34	5287	23
GO:1900026	positive regulation of substrate adhesion-dependent cell spreading	1.33e-05	0.000399	2.17	16944	34	5287	23
GO:0010769	regulation of cell morphogenesis involved in differentiation	1.36e-05	0.000405	1.36	16944	321	5287	136
GO:0042273	ribosomal large subunit biogenesis	1.37e-05	0.000407	2.34	16944	26	5287	19
GO:0043618	regulation of transcription from RNA polymerase II promoter in response to stress	1.38e-05	0.000408	1.96	16944	49	5287	30
GO:0045765	regulation of angiogenesis	1.49e-05	0.00044	1.39	16944	267	5287	116
GO:0007052	mitotic spindle organization	1.53e-05	0.000451	1.82	16944	65	5287	37
GO:0070585	protein localization to mitochondrion	1.53e-05	0.000452	1.82	16944	65	5287	37
GO:2000573	positive regulation of DNA biosynthetic process	1.55e-05	0.000456	1.78	16944	72	5287	40
GO:1901214	regulation of neuron death	1.56e-05	0.000459	1.34	16944	341	5287	143
GO:0042493	response to drug	1.62e-05	0.000475	1.28	16944	495	5287	198
GO:0006446	regulation of translational initiation	1.63e-05	0.000477	1.89	16944	56	5287	33
GO:0035690	cellular response to drug	1.69e-05	0.000493	1.41	16944	238	5287	105
GO:1902533	positive regulation of intracellular signal transduction	1.7e-05	0.000497	1.21	16944	876	5287	330
GO:1905269	positive regulation of chromatin organization	1.73e-05	0.000503	1.63	16944	106	5287	54
GO:0033047	regulation of mitotic sister chromatid segregation	1.77e-05	0.000514	1.83	16944	63	5287	36
GO:0006400	tRNA modification	1.8e-05	0.000522	1.79	16944	70	5287	39
GO:0034330	cell junction organization	1.8e-05	0.000523	1.5	16944	167	5287	78
GO:0031532	actin cytoskeleton reorganization	1.86e-05	0.000536	1.9	16944	54	5287	32
GO:0043620	regulation of DNA-templated transcription in response to stress	1.86e-05	0.000537	1.9	16944	54	5287	32
GO:0006413	translational initiation	1.86e-05	0.000538	1.9	16944	54	5287	32
GO:0051236	establishment of RNA localization	1.96e-05	0.000561	1.54	16944	139	5287	67
GO:0032984	protein-containing complex disassembly	1.98e-05	0.000565	1.65	16944	99	5287	51
GO:0070848	response to growth factor	1.97e-05	0.000565	1.42	16944	228	5287	101
GO:0001522	pseudouridine synthesis	1.99e-05	0.000568	2.64	16944	17	5287	14
GO:0006928	movement of cell or subcellular component	1.99e-05	0.000568	1.18	16944	1122	5287	413
GO:1902904	negative regulation of supramolecular fiber organization	2.01e-05	0.000569	1.55	16944	134	5287	65
GO:0010770	positive regulation of cell morphogenesis involved in differentiation	2.01e-05	0.00057	1.49	16944	170	5287	79
GO:1901135	carbohydrate derivative metabolic process	2.05e-05	0.000581	1.25	16944	628	5287	244
GO:2000278	regulation of DNA biosynthetic process	2.09e-05	0.000591	1.6	16944	114	5287	57
GO:0043409	negative regulation of MAPK cascade	2.11e-05	0.000596	1.5	16944	165	5287	77
GO:0043433	negative regulation of DNA-binding transcription factor activity	2.15e-05	0.000606	1.53	16944	147	5287	70
GO:2000116	regulation of cysteine-type endopeptidase activity	2.27e-05	0.000637	1.44	16944	202	5287	91
GO:0019637	organophosphate metabolic process	2.29e-05	0.000643	1.23	16944	675	5287	260
GO:0043086	negative regulation of catalytic activity	2.31e-05	0.000648	1.25	16944	583	5287	228
GO:1905818	regulation of chromosome separation	2.36e-05	0.00066	1.85	16944	59	5287	34
GO:0016241	regulation of macroautophagy	2.4e-05	0.000669	1.63	16944	102	5287	52
GO:0019752	carboxylic acid metabolic process	2.42e-05	0.000673	1.23	16944	687	5287	264
GO:0006473	protein acetylation	2.46e-05	0.000685	1.6	16944	112	5287	56
GO:0030155	regulation of cell adhesion	2.49e-05	0.00069	1.24	16944	618	5287	240
GO:0035148	tube formation	2.52e-05	0.000699	1.53	16944	145	5287	69
GO:0042149	cellular response to glucose starvation	2.54e-05	0.000702	2.08	16944	37	5287	24
GO:0035239	tube morphogenesis	2.57e-05	0.000711	1.36	16944	297	5287	126
GO:1901653	cellular response to peptide	2.72e-05	0.000749	1.51	16944	153	5287	72
GO:0045927	positive regulation of growth	2.72e-05	0.00075	1.38	16944	270	5287	116
GO:0007266	Rho protein signal transduction	2.8e-05	0.00077	1.76	16944	71	5287	39
GO:1900006	positive regulation of dendrite development	2.82e-05	0.000773	1.63	16944	100	5287	51
GO:0071363	cellular response to growth factor stimulus	2.87e-05	0.000785	1.43	16944	211	5287	94
GO:0000469	cleavage involved in rRNA processing	2.87e-05	0.000786	2.44	16944	21	5287	16
GO:2000377	regulation of reactive oxygen species metabolic process	2.96e-05	0.000807	1.46	16944	182	5287	83
GO:1903432	regulation of TORC1 signaling	3.09e-05	0.000839	2.17	16944	31	5287	21
GO:0030865	cortical cytoskeleton organization	3.1e-05	0.00084	1.95	16944	46	5287	28
GO:1901659	glycosyl compound biosynthetic process	3.09e-05	0.00084	2.17	16944	31	5287	21
GO:0070129	regulation of mitochondrial translation	3.12e-05	0.000842	2.37	16944	23	5287	17
GO:2000765	regulation of cytoplasmic translation	3.12e-05	0.000844	2.37	16944	23	5287	17
GO:0006414	translational elongation	3.21e-05	0.000865	2.21	16944	29	5287	20
GO:0051603	proteolysis involved in cellular protein catabolic process	3.25e-05	0.000872	1.27	16944	497	5287	197
GO:0033688	regulation of osteoblast proliferation	3.24e-05	0.000873	2.31	16944	25	5287	18
GO:0006986	response to unfolded protein	3.27e-05	0.000878	1.76	16944	69	5287	38
GO:0051091	positive regulation of DNA-binding transcription factor activity	3.3e-05	0.000884	1.41	16944	225	5287	99
GO:0001843	neural tube closure	3.32e-05	0.000887	1.64	16944	98	5287	50
GO:0010717	regulation of epithelial to mesenchymal transition	3.4e-05	0.000906	1.7	16944	81	5287	43
GO:0030099	myeloid cell differentiation	3.55e-05	0.000946	1.48	16944	167	5287	77
GO:0019216	regulation of lipid metabolic process	3.56e-05	0.000947	1.35	16944	296	5287	125
GO:0051093	negative regulation of developmental process	3.58e-05	0.00095	1.19	16944	933	5287	347
GO:0010965	regulation of mitotic sister chromatid separation	3.6e-05	0.000952	1.87	16944	53	5287	31
GO:1901989	positive regulation of cell cycle phase transition	3.79e-05	0.001	1.66	16944	91	5287	47
GO:1901215	negative regulation of neuron death	3.83e-05	0.00101	1.41	16944	223	5287	98
GO:2001020	regulation of response to DNA damage stimulus	3.87e-05	0.00102	1.43	16944	199	5287	89
GO:0030968	endoplasmic reticulum unfolded protein response	3.92e-05	0.00103	1.98	16944	42	5287	26
GO:0034446	substrate adhesion-dependent cell spreading	3.92e-05	0.00103	1.98	16944	42	5287	26
GO:0044380	protein localization to cytoskeleton	3.92e-05	0.00103	1.98	16944	42	5287	26
GO:1901992	positive regulation of mitotic cell cycle phase transition	3.99e-05	0.00104	1.7	16944	79	5287	42
GO:2000045	regulation of G1/S transition of mitotic cell cycle	4.02e-05	0.00105	1.6	16944	106	5287	53
GO:2001235	positive regulation of apoptotic signaling pathway	4.03e-05	0.00105	1.46	16944	178	5287	81
GO:0006457	protein folding	4.08e-05	0.00106	1.52	16944	139	5287	66
GO:0009605	response to external stimulus	4.12e-05	0.00107	1.17	16944	1112	5287	407
GO:0030278	regulation of ossification	4.18e-05	0.00109	1.43	16944	202	5287	90
GO:0043408	regulation of MAPK cascade	4.26e-05	0.0011	1.23	16944	657	5287	252
GO:0043535	regulation of blood vessel endothelial cell migration	4.46e-05	0.00115	1.66	16944	89	5287	46
GO:0046777	protein autophosphorylation	4.47e-05	0.00115	1.44	16944	189	5287	85
GO:0032872	regulation of stress-activated MAPK cascade	4.48e-05	0.00116	1.41	16944	213	5287	94
GO:0060828	regulation of canonical Wnt signaling pathway	4.51e-05	0.00116	1.42	16944	205	5287	91
GO:0032479	regulation of type I interferon production	4.68e-05	0.0012	1.71	16944	77	5287	41
GO:0032481	positive regulation of type I interferon production	4.72e-05	0.00121	1.9	16944	49	5287	29
GO:0030154	cell differentiation	4.8e-05	0.00122	1.13	16944	1875	5287	660
GO:0050657	nucleic acid transport	4.79e-05	0.00122	1.52	16944	137	5287	65
GO:0050658	RNA transport	4.79e-05	0.00123	1.52	16944	137	5287	65
GO:0043543	protein acylation	4.9e-05	0.00125	1.5	16944	150	5287	70
GO:0000278	mitotic cell cycle	4.98e-05	0.00127	1.53	16944	132	5287	63
GO:0030838	positive regulation of actin filament polymerization	5e-05	0.00127	1.68	16944	82	5287	43
GO:0043536	positive regulation of blood vessel endothelial cell migration	5.13e-05	0.00129	1.83	16944	56	5287	32
GO:0048608	reproductive structure development	5.12e-05	0.00129	1.38	16944	246	5287	106
GO:1901565	organonitrogen compound catabolic process	5.07e-05	0.00129	1.24	16944	592	5287	229
GO:0031056	regulation of histone modification	5.15e-05	0.0013	1.5	16944	145	5287	68
GO:0008283	cell proliferation	5.22e-05	0.00131	1.26	16944	509	5287	200
GO:0000281	mitotic cytokinesis	5.39e-05	0.00135	1.91	16944	47	5287	28
GO:0030199	collagen fibril organization	5.39e-05	0.00135	1.91	16944	47	5287	28
GO:0110110	positive regulation of animal organ morphogenesis	5.42e-05	0.00135	1.64	16944	92	5287	47
GO:0007006	mitochondrial membrane organization	5.42e-05	0.00136	1.64	16944	92	5287	47
GO:1903844	regulation of cellular response to transforming growth factor beta stimulus	5.57e-05	0.00139	1.6	16944	102	5287	51
GO:0033157	regulation of intracellular protein transport	5.64e-05	0.0014	1.43	16944	190	5287	85
GO:0007044	cell-substrate junction assembly	5.85e-05	0.00146	2.07	16944	34	5287	22
GO:0007163	establishment or maintenance of cell polarity	6.02e-05	0.0015	1.48	16944	156	5287	72
GO:0071479	cellular response to ionizing radiation	6.05e-05	0.0015	1.79	16944	61	5287	34
GO:0045596	negative regulation of cell differentiation	6.1e-05	0.00151	1.22	16944	692	5287	263
GO:0070201	regulation of establishment of protein localization	6.21e-05	0.00153	1.23	16944	637	5287	244
GO:0007420	brain development	6.37e-05	0.00157	1.49	16944	151	5287	70
GO:0046165	alcohol biosynthetic process	6.38e-05	0.00157	1.64	16944	90	5287	46
GO:1904424	regulation of GTP binding	6.38e-05	0.00157	2.49	16944	18	5287	14
GO:1902117	positive regulation of organelle assembly	6.45e-05	0.00158	1.71	16944	73	5287	39
GO:0044772	mitotic cell cycle phase transition	6.49e-05	0.00159	1.57	16944	110	5287	54
GO:0060606	tube closure	6.56e-05	0.0016	1.6	16944	100	5287	50
GO:0017015	regulation of transforming growth factor beta receptor signaling pathway	6.56e-05	0.00161	1.6	16944	100	5287	50
GO:1903393	positive regulation of adherens junction organization	6.8e-05	0.00166	2.14	16944	30	5287	20
GO:0000478	endonucleolytic cleavage involved in rRNA processing	6.86e-05	0.00167	2.91	16944	11	5287	10
GO:0000479	endonucleolytic cleavage of tricistronic rRNA transcript (SSU-rRNA, 5.8S rRNA, LSU-rRNA)	6.86e-05	0.00167	2.91	16944	11	5287	10
GO:0070302	regulation of stress-activated protein kinase signaling cascade	6.9e-05	0.00167	1.4	16944	215	5287	94
GO:0035966	response to topologically incorrect protein	6.91e-05	0.00168	1.68	16944	78	5287	41
GO:0006520	cellular amino acid metabolic process	7.01e-05	0.00169	1.38	16944	234	5287	101
GO:0010718	positive regulation of epithelial to mesenchymal transition	6.97e-05	0.00169	1.94	16944	43	5287	26
GO:0030705	cytoskeleton-dependent intracellular transport	7.04e-05	0.0017	1.48	16944	154	5287	71
GO:0034329	cell junction assembly	7.11e-05	0.00171	1.54	16944	123	5287	59
GO:0042451	purine nucleoside biosynthetic process	7.09e-05	0.00171	2.4	16944	20	5287	15
GO:0046129	purine ribonucleoside biosynthetic process	7.09e-05	0.00171	2.4	16944	20	5287	15
GO:0006984	ER-nucleus signaling pathway	7.47e-05	0.00179	2.33	16944	22	5287	16
GO:0051492	regulation of stress fiber assembly	7.51e-05	0.00179	1.64	16944	88	5287	45
GO:0051651	maintenance of location in cell	7.51e-05	0.00179	1.64	16944	88	5287	45
GO:2001236	regulation of extrinsic apoptotic signaling pathway	7.46e-05	0.00179	1.48	16944	149	5287	69
GO:0050773	regulation of dendrite development	7.58e-05	0.0018	1.44	16944	178	5287	80
GO:0070670	response to interleukin-4	7.57e-05	0.0018	2.27	16944	24	5287	17
GO:0045185	maintenance of protein location	7.71e-05	0.00183	1.59	16944	103	5287	51
GO:0016055	Wnt signaling pathway	7.83e-05	0.00186	1.39	16944	221	5287	96
GO:0061572	actin filament bundle organization	8.04e-05	0.0019	1.75	16944	64	5287	35
GO:0019217	regulation of fatty acid metabolic process	8.12e-05	0.00192	1.69	16944	76	5287	40
GO:1902807	negative regulation of cell cycle G1/S phase transition	8.21e-05	0.00194	1.8	16944	57	5287	32
GO:0017148	negative regulation of translation	8.35e-05	0.00197	1.54	16944	121	5287	58
GO:0051054	positive regulation of DNA metabolic process	8.57e-05	0.00202	1.38	16944	235	5287	101
GO:1905114	cell surface receptor signaling pathway involved in cell-cell signaling	8.82e-05	0.00207	1.38	16944	227	5287	98
GO:0034404	nucleobase-containing small molecule biosynthetic process	8.99e-05	0.0021	1.57	16944	106	5287	52
GO:0090070	positive regulation of ribosome biogenesis	8.95e-05	0.0021	3.2	16944	8	5287	8
GO:2000234	positive regulation of rRNA processing	8.95e-05	0.0021	3.2	16944	8	5287	8
GO:0030071	regulation of mitotic metaphase/anaphase transition	9.1e-05	0.00212	1.87	16944	48	5287	28
GO:0032231	regulation of actin filament bundle assembly	9.08e-05	0.00212	1.59	16944	101	5287	50
GO:0010970	transport along microtubule	9.22e-05	0.00214	1.49	16944	142	5287	66
GO:0099111	microtubule-based transport	9.22e-05	0.00215	1.49	16944	142	5287	66
GO:0051017	actin filament bundle assembly	9.41e-05	0.00218	1.76	16944	62	5287	34
GO:1903391	regulation of adherens junction organization	9.41e-05	0.00218	1.76	16944	62	5287	34
GO:1903363	negative regulation of cellular protein catabolic process	9.55e-05	0.0022	1.69	16944	74	5287	39
GO:0032465	regulation of cytokinesis	9.55e-05	0.00221	1.69	16944	74	5287	39
GO:0046605	regulation of centrosome cycle	9.54e-05	0.00221	1.81	16944	55	5287	31
GO:0006629	lipid metabolic process	9.97e-05	0.00229	1.18	16944	908	5287	335
GO:0016073	snRNA metabolic process	9.97e-05	0.0023	1.99	16944	37	5287	23
GO:0090066	regulation of anatomical structure size	0.000101	0.00232	1.28	16944	400	5287	160
GO:1903052	positive regulation of proteolysis involved in cellular protein catabolic process	0.000101	0.00233	1.55	16944	114	5287	55
GO:0010594	regulation of endothelial cell migration	0.000102	0.00234	1.48	16944	145	5287	67
GO:0016125	sterol metabolic process	0.000104	0.00237	1.56	16944	109	5287	53
GO:0051438	regulation of ubiquitin-protein transferase activity	0.000105	0.00238	1.88	16944	46	5287	27
GO:0097190	apoptotic signaling pathway	0.000104	0.00238	1.37	16944	236	5287	101
GO:0000054	ribosomal subunit export from nucleus	0.000108	0.00243	2.71	16944	13	5287	11
GO:0045598	regulation of fat cell differentiation	0.000107	0.00243	1.51	16944	127	5287	60
GO:0071478	cellular response to radiation	0.000108	0.00243	1.49	16944	140	5287	65
GO:0033750	ribosome localization	0.000108	0.00244	2.71	16944	13	5287	11
GO:0035563	positive regulation of chromatin binding	0.000108	0.00244	2.71	16944	13	5287	11
GO:0043555	regulation of translation in response to stress	0.000108	0.00244	2.71	16944	13	5287	11
GO:0090263	positive regulation of canonical Wnt signaling pathway	0.000107	0.00244	1.6	16944	94	5287	47
GO:0071426	ribonucleoprotein complex export from nucleus	0.000108	0.00245	2.71	16944	13	5287	11
GO:0071428	rRNA-containing ribonucleoprotein complex export from nucleus	0.000108	0.00245	2.71	16944	13	5287	11
GO:0009314	response to radiation	0.000112	0.00252	1.29	16944	364	5287	147
GO:0062012	regulation of small molecule metabolic process	0.00012	0.00268	1.32	16944	314	5287	129
GO:0097193	intrinsic apoptotic signaling pathway	0.00012	0.00268	1.48	16944	143	5287	66
GO:1901888	regulation of cell junction assembly	0.000123	0.00274	1.64	16944	82	5287	42
GO:1902099	regulation of metaphase/anaphase transition of cell cycle	0.000129	0.00287	1.82	16944	51	5287	29
GO:1904018	positive regulation of vasculature development	0.000129	0.00288	1.43	16944	175	5287	78
GO:0070925	organelle assembly	0.000131	0.00292	1.26	16944	453	5287	178
GO:0044255	cellular lipid metabolic process	0.000132	0.00294	1.21	16944	699	5287	263
GO:0071407	cellular response to organic cyclic compound	0.000133	0.00296	1.34	16944	273	5287	114
GO:0032212	positive regulation of telomere maintenance via telomerase	0.000135	0.003	2.07	16944	31	5287	20
GO:0006611	protein export from nucleus	0.000137	0.00304	1.91	16944	42	5287	25
GO:0009263	deoxyribonucleotide biosynthetic process	0.000139	0.00308	2.56	16944	15	5287	12
GO:0051302	regulation of cell division	0.00014	0.00308	1.48	16944	141	5287	65
GO:0055092	sterol homeostasis	0.00014	0.00308	1.67	16944	75	5287	39
GO:0043632	modification-dependent macromolecule catabolic process	0.000142	0.00312	1.26	16944	445	5287	175
GO:0045669	positive regulation of osteoblast differentiation	0.000143	0.00315	1.73	16944	63	5287	34
GO:0048524	positive regulation of viral process	0.000145	0.00317	1.64	16944	80	5287	41
GO:0008203	cholesterol metabolic process	0.000147	0.00321	1.57	16944	100	5287	49
GO:0036075	replacement ossification	0.000147	0.00321	2.1	16944	29	5287	19
GO:0001958	endochondral ossification	0.000147	0.00322	2.1	16944	29	5287	19
GO:0016242	negative regulation of macroautophagy	0.000147	0.00322	2.1	16944	29	5287	19
GO:0032648	regulation of interferon-beta production	0.000149	0.00325	1.83	16944	49	5287	28
GO:0090109	regulation of cell-substrate junction assembly	0.00015	0.00326	1.77	16944	56	5287	31
GO:0051893	regulation of focal adhesion assembly	0.00015	0.00327	1.77	16944	56	5287	31
GO:0030030	cell projection organization	0.000153	0.00331	1.19	16944	812	5287	301
GO:0044265	cellular macromolecule catabolic process	0.000154	0.00334	1.22	16944	610	5287	232
GO:0031589	cell-substrate adhesion	0.000156	0.00338	1.49	16944	131	5287	61
GO:0031579	membrane raft organization	0.000161	0.00347	2.45	16944	17	5287	13
GO:0000209	protein polyubiquitination	0.000162	0.00349	1.43	16944	168	5287	75
GO:0098781	ncRNA transcription	0.000168	0.00361	2.18	16944	25	5287	17
GO:0006281	DNA repair	0.000168	0.00362	1.27	16944	395	5287	157
GO:0045668	negative regulation of osteoblast differentiation	0.000173	0.0037	1.84	16944	47	5287	27
GO:0051972	regulation of telomerase activity	0.000173	0.0037	1.84	16944	47	5287	27
GO:0110020	regulation of actomyosin structure organization	0.000173	0.0037	1.57	16944	98	5287	48
GO:0045995	regulation of embryonic development	0.000173	0.00371	1.51	16944	121	5287	57
GO:0030218	erythrocyte differentiation	0.000175	0.00374	1.78	16944	54	5287	30
GO:0071353	cellular response to interleukin-4	0.000176	0.00376	2.29	16944	21	5287	15
GO:1901137	carbohydrate derivative biosynthetic process	0.000177	0.00377	1.3	16944	322	5287	131
GO:0051293	establishment of spindle localization	0.000178	0.00379	1.94	16944	38	5287	23
GO:0042177	negative regulation of protein catabolic process	0.00018	0.00383	1.52	16944	116	5287	55
GO:2001244	positive regulation of intrinsic apoptotic signaling pathway	0.000183	0.00387	1.7	16944	66	5287	35
GO:0045766	positive regulation of angiogenesis	0.000188	0.00397	1.44	16944	158	5287	71
GO:0015931	nucleobase-containing compound transport	0.000189	0.00399	1.43	16944	166	5287	74
GO:0033993	response to lipid	0.000196	0.00414	1.24	16944	502	5287	194
GO:0061448	connective tissue development	0.000197	0.00416	1.74	16944	59	5287	32
GO:0006839	mitochondrial transport	0.000199	0.0042	1.55	16944	101	5287	49
GO:1901998	toxin transport	0.000202	0.00422	1.96	16944	36	5287	22
GO:1990253	cellular response to leucine starvation	0.000201	0.00422	2.88	16944	10	5287	9
GO:0072698	protein localization to microtubule cytoskeleton	0.000202	0.00423	1.96	16944	36	5287	22
GO:0016126	sterol biosynthetic process	0.000202	0.00424	1.96	16944	36	5287	22
GO:0043902	positive regulation of multi-organism process	0.000203	0.00424	1.43	16944	161	5287	72
GO:0044770	cell cycle phase transition	0.000203	0.00424	1.51	16944	119	5287	56
GO:2000060	positive regulation of ubiquitin-dependent protein catabolic process	0.000206	0.0043	1.58	16944	91	5287	45
GO:0040011	locomotion	0.000215	0.00447	1.18	16944	851	5287	313
GO:0051225	spindle assembly	0.000215	0.00447	1.7	16944	64	5287	34
GO:0072384	organelle transport along microtubule	0.000228	0.00472	1.67	16944	69	5287	36
GO:1901657	glycosyl compound metabolic process	0.000228	0.00472	1.54	16944	104	5287	50
GO:0051985	negative regulation of chromosome segregation	0.000228	0.00473	1.98	16944	34	5287	21
GO:1902652	secondary alcohol metabolic process	0.000228	0.00473	1.54	16944	104	5287	50
GO:0042632	cholesterol homeostasis	0.000237	0.00489	1.65	16944	74	5287	38
GO:0048870	cell motility	0.000238	0.0049	1.19	16944	787	5287	291
GO:0060560	developmental growth involved in morphogenesis	0.000249	0.00513	1.52	16944	112	5287	53
GO:0048638	regulation of developmental growth	0.000254	0.00522	1.28	16944	361	5287	144
GO:0007080	mitotic metaphase plate congression	0.000255	0.00523	2	16944	32	5287	20
GO:0016053	organic acid biosynthetic process	0.000255	0.00524	1.35	16944	238	5287	100
GO:0055086	nucleobase-containing small molecule metabolic process	0.000261	0.00534	1.25	16944	441	5287	172
GO:0043405	regulation of MAP kinase activity	0.000266	0.00543	1.32	16944	277	5287	114
GO:0051310	metaphase plate congression	0.000266	0.00544	1.88	16944	41	5287	24
GO:0097327	response to antineoplastic agent	0.000269	0.00546	1.67	16944	67	5287	35
GO:0061640	cytoskeleton-dependent cytokinesis	0.000269	0.00547	1.67	16944	67	5287	35
GO:0000910	cytokinesis	0.000269	0.00548	1.67	16944	67	5287	35
GO:0090501	RNA phosphodiester bond hydrolysis	0.000271	0.00551	1.75	16944	55	5287	30
GO:0051784	negative regulation of nuclear division	0.000278	0.00565	1.8	16944	48	5287	27
GO:0006695	cholesterol biosynthetic process	0.000284	0.00575	2.03	16944	30	5287	19
GO:0032728	positive regulation of interferon-beta production	0.000284	0.00575	2.03	16944	30	5287	19
GO:0043628	ncRNA 3'-end processing	0.000284	0.00576	2.03	16944	30	5287	19
GO:0000447	endonucleolytic cleavage in ITS1 to separate SSU-rRNA from 5.8S rRNA and LSU-rRNA from tricistronic rRNA transcript (SSU-rRNA, 5.8S rRNA, LSU-rRNA)	0.000287	0.00579	3.2	16944	7	5287	7
GO:0043558	regulation of translational initiation in response to stress	0.000287	0.00579	3.2	16944	7	5287	7
GO:0006047	UDP-N-acetylglucosamine metabolic process	0.000295	0.00589	2.67	16944	12	5287	10
GO:0006983	ER overload response	0.000295	0.0059	2.67	16944	12	5287	10
GO:0010761	fibroblast migration	0.000295	0.00591	2.67	16944	12	5287	10
GO:0051607	defense response to virus	0.000297	0.00591	1.43	16944	152	5287	68
GO:0001510	RNA methylation	0.000297	0.00592	1.71	16944	60	5287	32
GO:0051988	regulation of attachment of spindle microtubules to kinetochore	0.000295	0.00592	2.67	16944	12	5287	10
GO:1904816	positive regulation of protein localization to chromosome, telomeric region	0.000295	0.00592	2.67	16944	12	5287	10
GO:0000463	maturation of LSU-rRNA from tricistronic rRNA transcript (SSU-rRNA, 5.8S rRNA, LSU-rRNA)	0.000295	0.00593	2.67	16944	12	5287	10
GO:0050792	regulation of viral process	0.000295	0.00593	1.41	16944	168	5287	74
GO:0006260	DNA replication	0.000307	0.00609	1.47	16944	131	5287	60
GO:0044088	regulation of vacuole organization	0.000307	0.00609	1.89	16944	39	5287	23
GO:0071364	cellular response to epidermal growth factor stimulus	0.000307	0.0061	1.89	16944	39	5287	23
GO:0002009	morphogenesis of an epithelium	0.000314	0.00622	1.3	16944	306	5287	124
GO:0034249	negative regulation of cellular amide metabolic process	0.000315	0.00623	1.45	16944	139	5287	63
GO:2000134	negative regulation of G1/S transition of mitotic cell cycle	0.000318	0.00629	1.75	16944	53	5287	29
GO:0030010	establishment of cell polarity	0.00034	0.00669	1.6	16944	80	5287	40
GO:0032436	positive regulation of proteasomal ubiquitin-dependent protein catabolic process	0.00034	0.0067	1.6	16944	80	5287	40
GO:0016071	mRNA metabolic process	0.000342	0.00672	1.24	16944	469	5287	181
GO:0001952	regulation of cell-matrix adhesion	0.000344	0.00675	1.51	16944	108	5287	51
GO:0032092	positive regulation of protein binding	0.000344	0.00676	1.51	16944	108	5287	51
GO:1901861	regulation of muscle tissue development	0.000346	0.00676	1.43	16944	150	5287	67
GO:0043523	regulation of neuron apoptotic process	0.000346	0.00677	1.33	16944	248	5287	103
GO:0051100	negative regulation of binding	0.000345	0.00677	1.42	16944	158	5287	70
GO:1901615	organic hydroxy compound metabolic process	0.000348	0.00679	1.28	16944	349	5287	139
GO:0046394	carboxylic acid biosynthetic process	0.00035	0.00683	1.34	16944	237	5287	99
GO:1905332	positive regulation of morphogenesis of an epithelium	0.000352	0.00685	1.91	16944	37	5287	22
GO:1904814	regulation of protein localization to chromosome, telomeric region	0.000361	0.00702	2.52	16944	14	5287	11
GO:0030307	positive regulation of cell growth	0.000366	0.00711	1.4	16944	169	5287	74
GO:0009123	nucleoside monophosphate metabolic process	0.000368	0.00713	1.45	16944	137	5287	62
GO:0007045	cell-substrate adherens junction assembly	0.000371	0.00717	2.14	16944	24	5287	16
GO:0019725	cellular homeostasis	0.000372	0.00718	1.19	16944	709	5287	263
GO:0048041	focal adhesion assembly	0.000371	0.00718	2.14	16944	24	5287	16
GO:0046902	regulation of mitochondrial membrane permeability	0.000373	0.00719	1.76	16944	51	5287	28
GO:0051894	positive regulation of focal adhesion assembly	0.000371	0.00719	2.14	16944	24	5287	16
GO:0010464	regulation of mesenchymal cell proliferation	0.000377	0.00727	1.82	16944	44	5287	25
GO:0032006	regulation of TOR signaling	0.000384	0.00738	1.55	16944	93	5287	45
GO:0000028	ribosomal small subunit assembly	0.000398	0.00762	2.4	16944	16	5287	12
GO:0008361	regulation of cell size	0.000398	0.00763	1.62	16944	73	5287	37
GO:0060038	cardiac muscle cell proliferation	0.000398	0.00763	2.4	16944	16	5287	12
GO:0046112	nucleobase biosynthetic process	0.000398	0.00764	2.4	16944	16	5287	12
GO:1904358	positive regulation of telomere maintenance via telomere lengthening	0.000402	0.00766	1.92	16944	35	5287	21
GO:1902229	regulation of intrinsic apoptotic signaling pathway in response to DNA damage	0.000402	0.00767	1.92	16944	35	5287	21
GO:0051973	positive regulation of telomerase activity	0.000402	0.00768	1.92	16944	35	5287	21
GO:0046890	regulation of lipid biosynthetic process	0.000402	0.00769	1.43	16944	148	5287	66
GO:0071806	protein transmembrane transport	0.000411	0.00782	1.72	16944	56	5287	30
GO:0031167	rRNA methylation	0.000412	0.00783	2.31	16944	18	5287	13
GO:0019941	modification-dependent protein catabolic process	0.000415	0.00787	1.24	16944	436	5287	169
GO:0030100	regulation of endocytosis	0.000418	0.00791	1.32	16944	263	5287	108
GO:0048589	developmental growth	0.000422	0.00798	1.28	16944	339	5287	135
GO:1901800	positive regulation of proteasomal protein catabolic process	0.000422	0.00798	1.52	16944	101	5287	48
GO:1902275	regulation of chromatin organization	0.000429	0.0081	1.38	16944	186	5287	80
GO:0043967	histone H4 acetylation	0.000437	0.00823	1.77	16944	49	5287	27
GO:0043903	regulation of symbiosis, encompassing mutualism through parasitism	0.000438	0.00825	1.37	16944	197	5287	84
GO:0070849	response to epidermal growth factor	0.000439	0.00825	1.83	16944	42	5287	24
GO:0007166	cell surface receptor signaling pathway	0.00045	0.00845	1.13	16944	1388	5287	489
GO:1903146	regulation of autophagy of mitochondrion	0.000459	0.00857	1.94	16944	33	5287	20
GO:0034333	adherens junction assembly	0.000459	0.00858	1.94	16944	33	5287	20
GO:0098727	maintenance of cell number	0.00046	0.00858	1.45	16944	130	5287	59
GO:0032543	mitochondrial translation	0.000459	0.00859	1.94	16944	33	5287	20
GO:1901880	negative regulation of protein depolymerization	0.000459	0.0086	1.65	16944	66	5287	34
GO:0030163	protein catabolic process	0.000467	0.0087	1.26	16944	371	5287	146
GO:0042147	retrograde transport, endosome to Golgi	0.000469	0.00874	1.62	16944	71	5287	36
GO:1901879	regulation of protein depolymerization	0.000471	0.00875	1.58	16944	81	5287	40
GO:0032989	cellular component morphogenesis	0.000488	0.00907	1.22	16944	498	5287	190
GO:0051294	establishment of spindle orientation	0.00052	0.00962	1.96	16944	31	5287	19
GO:0033046	negative regulation of sister chromatid segregation	0.00052	0.00963	1.96	16944	31	5287	19
GO:0061842	microtubule organizing center localization	0.00052	0.00964	1.96	16944	31	5287	19
GO:1902653	secondary alcohol biosynthetic process	0.00052	0.00965	1.96	16944	31	5287	19
GO:0043547	positive regulation of GTPase activity	0.000531	0.0098	1.36	16944	198	5287	84
GO:0008088	axo-dendritic transport	0.000554	0.0102	1.63	16944	69	5287	35
GO:0046328	regulation of JNK cascade	0.000557	0.0102	1.39	16944	171	5287	74
GO:0048771	tissue remodeling	0.000555	0.0102	1.58	16944	79	5287	39
GO:0000055	ribosomal large subunit export from nucleus	0.000583	0.0106	2.85	16944	9	5287	8
GO:0007000	nucleolus organization	0.000583	0.0106	2.85	16944	9	5287	8
GO:0031333	negative regulation of protein complex assembly	0.000585	0.0106	1.44	16944	131	5287	59
GO:0120034	positive regulation of plasma membrane bounded cell projection assembly	0.000584	0.0106	1.52	16944	97	5287	46
GO:0014070	response to organic cyclic compound	0.000582	0.0107	1.22	16944	485	5287	185
GO:0016202	regulation of striated muscle tissue development	0.000587	0.0107	1.42	16944	147	5287	65
GO:0030866	cortical actin cytoskeleton organization	0.00059	0.0107	1.86	16944	38	5287	22
GO:0036445	neuronal stem cell division	0.000583	0.0107	2.85	16944	9	5287	8
GO:0040007	growth	0.000587	0.0107	1.27	16944	347	5287	137
GO:0044839	cell cycle G2/M phase transition	0.00059	0.0107	1.86	16944	38	5287	22
GO:0055057	neuroblast division	0.000583	0.0107	2.85	16944	9	5287	8
GO:1904851	positive regulation of establishment of protein localization to telomere	0.000583	0.0107	2.85	16944	9	5287	8
GO:1905819	negative regulation of chromosome separation	0.000587	0.0107	1.99	16944	29	5287	18
GO:0043524	negative regulation of neuron apoptotic process	0.000607	0.011	1.39	16944	166	5287	72
GO:0007041	lysosomal transport	0.000628	0.0113	1.55	16944	87	5287	42
GO:0040029	regulation of gene expression, epigenetic	0.000634	0.0114	1.44	16944	134	5287	60
GO:0032233	positive regulation of actin filament bundle assembly	0.000639	0.0115	1.65	16944	62	5287	32
GO:0016197	endosomal transport	0.00066	0.0118	1.37	16944	180	5287	77
GO:0031929	TOR signaling	0.000659	0.0118	2.02	16944	27	5287	17
GO:0071480	cellular response to gamma radiation	0.000659	0.0118	2.02	16944	27	5287	17
GO:2000816	negative regulation of mitotic sister chromatid separation	0.000659	0.0118	2.02	16944	27	5287	17
GO:0071470	cellular response to osmotic stress	0.000659	0.0119	2.02	16944	27	5287	17
GO:0007034	vacuolar transport	0.000672	0.012	1.46	16944	121	5287	55
GO:0000086	G2/M transition of mitotic cell cycle	0.000683	0.0122	1.87	16944	36	5287	21
GO:0044403	symbiont process	0.000693	0.0123	1.48	16944	108	5287	50
GO:0016032	viral process	0.000693	0.0124	1.48	16944	108	5287	50
GO:0048511	rhythmic process	0.000697	0.0124	1.34	16944	216	5287	90
GO:0051653	spindle localization	0.000701	0.0124	1.79	16944	43	5287	24
GO:0009615	response to virus	0.000703	0.0125	1.35	16944	194	5287	82
GO:0032873	negative regulation of stress-activated MAPK cascade	0.000701	0.0125	1.79	16944	43	5287	24
GO:0070303	negative regulation of stress-activated protein kinase signaling cascade	0.000701	0.0125	1.79	16944	43	5287	24
GO:0065002	intracellular protein transmembrane transport	0.000721	0.0128	1.69	16944	55	5287	29
GO:0000132	establishment of mitotic spindle orientation	0.000733	0.0129	2.05	16944	25	5287	16
GO:0001568	blood vessel development	0.000731	0.0129	1.41	16944	148	5287	65
GO:0032091	negative regulation of protein binding	0.000732	0.0129	1.49	16944	103	5287	48
GO:0048259	regulation of receptor-mediated endocytosis	0.000732	0.0129	1.49	16944	103	5287	48
GO:0051271	negative regulation of cellular component movement	0.000733	0.0129	1.29	16944	289	5287	116
GO:0051443	positive regulation of ubiquitin-protein transferase activity	0.000733	0.0129	2.05	16944	25	5287	16
GO:0071548	response to dexamethasone	0.000733	0.0129	2.05	16944	25	5287	16
GO:1901863	positive regulation of muscle tissue development	0.000774	0.0135	1.58	16944	75	5287	37
GO:0009119	ribonucleoside metabolic process	0.000773	0.0136	1.63	16944	65	5287	33
GO:0030279	negative regulation of ossification	0.000774	0.0136	1.58	16944	75	5287	37
GO:0019693	ribose phosphate metabolic process	0.000786	0.0137	1.29	16944	281	5287	113
GO:0043516	regulation of DNA damage response, signal transduction by p53 class mediator	0.000789	0.0137	1.89	16944	34	5287	20
GO:0043624	cellular protein complex disassembly	0.000787	0.0137	1.74	16944	48	5287	26
GO:0120036	plasma membrane bounded cell projection organization	0.000781	0.0137	1.2	16944	584	5287	218
GO:0000460	maturation of 5.8S rRNA	0.000796	0.0138	2.62	16944	11	5287	9
GO:0009199	ribonucleoside triphosphate metabolic process	0.000796	0.0138	1.44	16944	127	5287	57
GO:0051896	regulation of protein kinase B signaling	0.000798	0.0138	1.42	16944	135	5287	60
GO:1990440	positive regulation of transcription from RNA polymerase II promoter in response to endoplasmic reticulum stress	0.000796	0.0138	2.62	16944	11	5287	9
GO:0030324	lung development	0.000809	0.014	1.52	16944	93	5287	44
GO:0045839	negative regulation of mitotic nuclear division	0.00082	0.0142	1.8	16944	41	5287	23
GO:0060998	regulation of dendritic spine development	0.000843	0.0146	1.53	16944	88	5287	42
GO:0070482	response to oxygen levels	0.000844	0.0146	1.36	16944	184	5287	78
GO:1901607	alpha-amino acid biosynthetic process	0.00085	0.0146	1.69	16944	53	5287	28
GO:0000075	cell cycle checkpoint	0.000856	0.0147	1.44	16944	122	5287	55
GO:1902369	negative regulation of RNA catabolic process	0.00085	0.0147	1.69	16944	53	5287	28
GO:0006275	regulation of DNA replication	0.00086	0.0148	1.49	16944	101	5287	47
GO:0009116	nucleoside metabolic process	0.000873	0.015	1.54	16944	83	5287	40
GO:1903902	positive regulation of viral life cycle	0.000891	0.0153	1.66	16944	58	5287	30
GO:0000052	citrulline metabolic process	0.000921	0.0155	3.2	16944	6	5287	6
GO:0046654	tetrahydrofolate biosynthetic process	0.000921	0.0155	3.2	16944	6	5287	6
GO:1902749	regulation of cell cycle G2/M phase transition	0.000907	0.0155	1.5	16944	96	5287	45
GO:0001666	response to hypoxia	0.000911	0.0156	1.37	16944	168	5287	72
GO:0006048	UDP-N-acetylglucosamine biosynthetic process	0.000921	0.0156	3.2	16944	6	5287	6
GO:0006975	DNA damage induced protein phosphorylation	0.000921	0.0156	3.2	16944	6	5287	6
GO:0007182	common-partner SMAD protein phosphorylation	0.000921	0.0156	3.2	16944	6	5287	6
GO:0030856	regulation of epithelial cell differentiation	0.000929	0.0156	1.44	16944	125	5287	56
GO:0036490	regulation of translation in response to endoplasmic reticulum stress	0.000921	0.0156	3.2	16944	6	5287	6
GO:0046606	negative regulation of centrosome cycle	0.000919	0.0156	2.47	16944	13	5287	10
GO:0046653	tetrahydrofolate metabolic process	0.000932	0.0156	2.19	16944	19	5287	13
GO:0060718	chorionic trophoblast cell differentiation	0.000921	0.0156	3.2	16944	6	5287	6
GO:0070973	protein localization to endoplasmic reticulum exit site	0.000921	0.0156	3.2	16944	6	5287	6
GO:0098813	nuclear chromosome segregation	0.000926	0.0156	1.74	16944	46	5287	25
GO:0031054	pre-miRNA processing	0.000919	0.0157	2.47	16944	13	5287	10
GO:0038084	vascular endothelial growth factor signaling pathway	0.000932	0.0157	2.19	16944	19	5287	13
GO:0042994	cytoplasmic sequestering of transcription factor	0.000919	0.0157	2.47	16944	13	5287	10
GO:0044090	positive regulation of vacuole organization	0.000919	0.0157	2.47	16944	13	5287	10
GO:0071404	cellular response to low-density lipoprotein particle stimulus	0.000919	0.0157	2.47	16944	13	5287	10
GO:2000146	negative regulation of cell motility	0.000937	0.0157	1.3	16944	254	5287	103
GO:0060325	face morphogenesis	0.000958	0.016	1.81	16944	39	5287	22
GO:0006448	regulation of translational elongation	0.000969	0.0162	2.26	16944	17	5287	12
GO:0006595	polyamine metabolic process	0.000969	0.0162	2.26	16944	17	5287	12
GO:0014855	striated muscle cell proliferation	0.000969	0.0162	2.26	16944	17	5287	12
GO:0090407	organophosphate biosynthetic process	0.000981	0.0163	1.25	16944	368	5287	143
GO:0045785	positive regulation of cell adhesion	0.000981	0.0164	1.25	16944	368	5287	143
GO:0046434	organophosphate catabolic process	0.000999	0.0166	1.41	16944	136	5287	60
