# Supplementary material for: A Multi-Omics Interpretable Machine Learning Model Reveals Modes of Action of Small Molecules
Source: Sci Rep. 2020 Jan 22;10:954. doi: 10.1038/s41598-020-57691-7 (PMC6976599; doi:10.1038/s41598-020-57691-7)
Supplement: Supplementary file 5 — Table S6. [file 41598_2020_57691_MOESM5_ESM.xlsx]

## Sheet: GroupB_IMPaLA_results
IMPaLA Pathway Name	Pathway Source Database	Number of Group A differential metabolites in pathway	Number of total measured background metabolites in pathway (Total number of metabolites in pathway)	P-value	FDR-adjusted p-value
Biochemical Pathways Part I	Wikipathways	117	441 (467)	3.74e-10	1.6e-06
Central carbon metabolism in cancer - Homo sapiens (human)	KEGG	21	36 (37)	1.16e-08	2.47e-05
Metabolism of carbohydrates	Reactome	33	86 (137)	5.6e-07	0.000798
Pentose phosphate pathway - Homo sapiens (human)	KEGG	14	22 (35)	8.39e-07	0.000895
SLC-mediated transmembrane transport	Reactome	41	125 (166)	2.95e-06	0.00163
Metabolic reprogramming in colon cancer	Wikipathways	15	27 (35)	3.81e-06	0.00163
Pentose Phosphate Pathway	SMPDB	15	27 (29)	3.81e-06	0.00163
Glucose-6-phosphate dehydrogenase deficiency	SMPDB	15	27 (29)	3.81e-06	0.00163
Ribose-5-phosphate isomerase deficiency	SMPDB	15	27 (29)	3.81e-06	0.00163
Transaldolase deficiency	SMPDB	15	27 (29)	3.81e-06	0.00163
Transport of small molecules	Reactome	48	159 (226)	5.65e-06	0.00217
Alanine and aspartate metabolism	Wikipathways	12	19 (20)	6.08e-06	0.00217
Fructose and mannose metabolism - Homo sapiens (human)	KEGG	15	28 (54)	6.98e-06	0.00229
Metabolism of nucleotides	Reactome	39	123 (152)	1.35e-05	0.00389
tRNA charging	HumanCyc	13	23 (24)	1.37e-05	0.00389
Nucleotide salvage	Reactome	19	43 (45)	1.57e-05	0.0042
Amino acid and oligopeptide SLC transporters	Reactome	18	40 (50)	1.96e-05	0.00492
Transport of nucleosides and free purine and pyrimidine bases across the plasma membrane	Reactome	11	18 (18)	2.4e-05	0.00569
Nucleobase catabolism	Reactome	28	79 (100)	2.58e-05	0.00579
&gamma;-glutamyl cycle	HumanCyc	14	28 (29)	4.01e-05	0.00816
Pentose phosphate cycle	INOH	14	28 (31)	4.01e-05	0.00816
Nucleotide salvage	Wikipathways	18	42 (45)	4.42e-05	0.00858
Transport of inorganic cations/anions and amino acids/oligopeptides	Reactome	19	46 (56)	5.03e-05	0.00934
Pentose phosphate pathway	EHMN	14	29 (37)	6.61e-05	0.0113
Fructose Mannose metabolism	INOH	14	29 (33)	6.61e-05	0.0113
Glucose metabolism	Reactome	16	36 (44)	7e-05	0.0115
Aminoacyl-tRNA biosynthesis - Homo sapiens (human)	KEGG	12	23 (52)	8.62e-05	0.0136
Nucleobase catabolism	Wikipathways	26	77 (100)	0.000131	0.02
Warburg Effect	SMPDB	20	53 (58)	0.000146	0.0209
Alanine_ aspartate and glutamate metabolism - Homo sapiens (human)	KEGG	12	24 (28)	0.000147	0.0209
<i>S</i>-methyl-5-thio-&alpha;-D-ribose 1-phosphate degradation	HumanCyc	14	31 (35)	0.000164	0.0226
Pyrimidine nucleotides nucleosides metabolism	INOH	20	54 (56)	0.000197	0.0252
Urea cycle and metabolism of amino groups	Wikipathways	13	28 (32)	0.000201	0.0252
Amino acid transport across the plasma membrane	Reactome	13	28 (32)	0.000201	0.0252
Pentose and glucuronate interconversions - Homo sapiens (human)	KEGG	11	22 (55)	0.000282	0.0332
Pyrimidine catabolism	Reactome	15	36 (39)	0.000287	0.0332
Urea cycle and metabolism of arginine_ proline_ glutamate_ aspartate and asparagine	EHMN	28	89 (125)	0.000288	0.0332
leukotriene biosynthesis	HumanCyc	13	29 (30)	0.00031	0.0349
Pyrimidine metabolism - Homo sapiens (human)	KEGG	18	48 (66)	0.000347	0.038
Pentose Phosphate Metabolism	Wikipathways	6	8 (9)	0.00042	0.0449
Transport of vitamins_ nucleosides_ and related molecules	Wikipathways	19	53 (60)	0.000466	0.0475
Synthesis of substrates in N-glycan biosythesis	Reactome	18	49 (68)	0.000467	0.0475
