# Supplementary material for: A Multi-Omics Interpretable Machine Learning Model Reveals Modes of Action of Small Molecules
Source: Sci Rep. 2020 Jan 22;10:954. doi: 10.1038/s41598-020-57691-7 (PMC6976599; doi:10.1038/s41598-020-57691-7)
Supplement: Supplementary file 6 — Table S7. [file 41598_2020_57691_MOESM6_ESM.xlsx]

## Sheet: GroupA_GOPROCESS
GO Term	Description	P-value	FDR-adjusted p-value	Enrichment Score	Number of proteins in interactome	Number of background proteins in GO term	Number of Group A proteins in network	Number of Group A network proteins in GO term
GO:0051716	cellular response to stimulus	1.47e-13	2.21e-09	2.02	14368	2236	338	106
GO:0071840	cellular component organization or biogenesis	8.85e-13	4.44e-09	1.62	14368	4198	338	160
GO:0016043	cellular component organization	8.7e-13	6.55e-09	1.63	14368	4122	338	158
GO:0033554	cellular response to stress	7.11e-12	2.68e-08	2.42	14368	1178	338	67
GO:0006996	organelle organization	1.62e-11	4.89e-08	2.04	14368	1857	338	89
GO:0006950	response to stress	9.46e-11	2.37e-07	1.89	14368	2210	338	98
GO:0048518	positive regulation of biological process	5.54e-10	1.19e-06	1.46	14368	4995	338	172
GO:0050896	response to stimulus	8.63e-10	1.62e-06	1.57	14368	3788	338	140
GO:0009987	cellular process	1.23e-09	2.06e-06	1.17	14368	11017	338	302
GO:0033043	regulation of organelle organization	2.23e-09	3.36e-06	2.26	14368	1110	338	59
GO:0051726	regulation of cell cycle	4.94e-09	6.77e-06	2.39	14368	906	338	51
GO:0048522	positive regulation of cellular process	6.31e-09	7.91e-06	1.47	14368	4508	338	156
GO:0032879	regulation of localization	7.79e-09	9.02e-06	1.74	14368	2395	338	98
GO:0022402	cell cycle process	8.82e-09	9.49e-06	2.63	14368	678	338	42
GO:0051128	regulation of cellular component organization	9.47e-09	9.5e-06	1.77	14368	2234	338	93
GO:0051649	establishment of localization in cell	1.13e-08	1.06e-05	2.11	14368	1249	338	62
GO:0010033	response to organic substance	1.29e-08	1.14e-05	1.91	14368	1688	338	76
GO:0008104	protein localization	1.41e-08	1.18e-05	1.94	14368	1596	338	73
GO:1903047	mitotic cell cycle process	1.53e-08	1.21e-05	3.16	14368	417	338	31
GO:0033036	macromolecule localization	2.5e-08	1.79e-05	1.92	14368	1618	338	73
GO:0006259	DNA metabolic process	2.45e-08	1.85e-05	2.7	14368	598	338	38
GO:0040017	positive regulation of locomotion	4.06e-08	2.78e-05	2.85	14368	508	338	34
GO:0065009	regulation of molecular function	4.9e-08	3.21e-05	1.73	14368	2207	338	90
GO:0032880	regulation of protein localization	5.63e-08	3.39e-05	2.29	14368	890	338	48
GO:0048519	negative regulation of biological process	5.52e-08	3.46e-05	1.45	14368	4368	338	149
GO:0010564	regulation of cell cycle process	6.15e-08	3.56e-05	2.75	14368	542	338	35
GO:0051272	positive regulation of cellular component movement	7.13e-08	3.7e-05	2.83	14368	495	338	33
GO:0030335	positive regulation of cell migration	6.68e-08	3.73e-05	2.9	14368	469	338	32
GO:0051054	positive regulation of DNA metabolic process	6.98e-08	3.75e-05	4	14368	223	338	21
GO:0048523	negative regulation of cellular process	7.58e-08	3.81e-05	1.48	14368	3965	338	138
GO:2000147	positive regulation of cell motility	1.19e-07	5.8e-05	2.83	14368	481	338	32
GO:1903827	regulation of cellular protein localization	1.3e-07	5.92e-05	2.88	14368	458	338	31
GO:0048661	positive regulation of smooth muscle cell proliferation	1.26e-07	5.95e-05	5.78	14368	103	338	14
GO:0042221	response to chemical	1.45e-07	6.41e-05	1.73	14368	2088	338	85
GO:0007049	cell cycle	1.82e-07	7.83e-05	2.43	14368	700	338	40
GO:0051276	chromosome organization	2.41e-07	0.000101	3.58	14368	261	338	22
GO:0051052	regulation of DNA metabolic process	3.35e-07	0.000136	3.02	14368	380	338	27
GO:0051301	cell division	3.52e-07	0.00014	2.94	14368	405	338	28
GO:0007167	enzyme linked receptor protein signaling pathway	5.07e-07	0.000196	2.76	14368	462	338	30
GO:0051641	cellular localization	6.02e-07	0.000227	1.8	14368	1653	338	70
GO:0015833	peptide transport	6.48e-07	0.000238	2.05	14368	1056	338	51
GO:0070887	cellular response to chemical stimulus	8.3e-07	0.000272	1.9	14368	1344	338	60
GO:0015031	protein transport	8.18e-07	0.000274	2.06	14368	1034	338	50
GO:0006995	cellular response to nitrogen starvation	8.16e-07	0.000279	23.62	14368	9	338	5
GO:0043562	cellular response to nitrogen levels	8.16e-07	0.000286	23.62	14368	9	338	5
GO:0071705	nitrogen compound transport	8.02e-07	0.000288	1.91	14368	1311	338	59
GO:0048660	regulation of smooth muscle cell proliferation	9.05e-07	0.00029	4.33	14368	157	338	16
GO:0042886	amide transport	1.07e-06	0.000337	2.02	14368	1074	338	51
GO:0007346	regulation of mitotic cell cycle	1.18e-06	0.000348	2.6	14368	507	338	31
GO:0050789	regulation of biological process	1.15e-06	0.000354	1.21	14368	8509	338	242
GO:0045184	establishment of protein localization	1.18e-06	0.000355	2	14368	1108	338	52
GO:0006979	response to oxidative stress	1.53e-06	0.000443	3.21	14368	291	338	22
GO:0061919	process utilizing autophagic mechanism	1.62e-06	0.000444	4.15	14368	164	338	16
GO:0006914	autophagy	1.62e-06	0.000452	4.15	14368	164	338	16
GO:0016446	somatic hypermutation of immunoglobulin genes	1.6e-06	0.000455	21.25	14368	10	338	5
GO:0030334	regulation of cell migration	1.71e-06	0.000459	2.23	14368	764	338	40
GO:0034599	cellular response to oxidative stress	1.79e-06	0.000474	4.37	14368	146	338	15
GO:0042594	response to starvation	2.32e-06	0.000582	4.28	14368	149	338	15
GO:0016192	vesicle-mediated transport	2.28e-06	0.000582	2.1	14368	890	338	44
GO:0009267	cellular response to starvation	2.27e-06	0.000588	4.58	14368	130	338	14
GO:0071310	cellular response to organic substance	2.67e-06	0.000658	1.96	14368	1108	338	51
GO:0010634	positive regulation of epithelial cell migration	2.72e-06	0.000661	4.51	14368	132	338	14
GO:0002566	somatic diversification of immune receptors via somatic mutation	2.88e-06	0.000677	19.32	14368	11	338	5
GO:0006281	DNA repair	2.93e-06	0.00068	2.83	14368	375	338	25
GO:0040012	regulation of locomotion	2.85e-06	0.000682	2.11	14368	868	338	43
GO:0050790	regulation of catalytic activity	3.31e-06	0.000755	1.75	14368	1632	338	67
GO:0006302	double-strand break repair	3.55e-06	0.000799	4.41	14368	135	338	14
GO:1901698	response to nitrogen compound	4.16e-06	0.000922	2.33	14368	621	338	34
GO:0080134	regulation of response to stress	4.47e-06	0.000975	1.94	14368	1097	338	50
GO:0009611	response to wounding	5.02e-06	0.00106	4.28	14368	139	338	14
GO:2000145	regulation of cell motility	4.95e-06	0.00106	2.13	14368	798	338	40
GO:0034614	cellular response to reactive oxygen species	5.89e-06	0.00122	5.37	14368	87	338	11
GO:0071103	DNA conformation change	5.87e-06	0.00123	5.99	14368	71	338	10
GO:0048584	positive regulation of response to stimulus	7.03e-06	0.00143	1.68	14368	1770	338	70
GO:0016236	macroautophagy	7.31e-06	0.00147	7.73	14368	44	338	8
GO:0031669	cellular response to nutrient levels	7.62e-06	0.00147	3.89	14368	164	338	15
GO:0042060	wound healing	7.58e-06	0.00148	5.82	14368	73	338	10
GO:0050794	regulation of cellular process	7.56e-06	0.0015	1.21	14368	8033	338	228
GO:1902749	regulation of cell cycle G2/M phase transition	8.22e-06	0.00151	5.2	14368	90	338	11
GO:0051179	localization	8.2e-06	0.00152	1.44	14368	3398	338	115
GO:0042127	regulation of cell proliferation	8.16e-06	0.00154	1.76	14368	1476	338	61
GO:0022607	cellular component assembly	8.14e-06	0.00155	1.65	14368	1880	338	73
GO:0010941	regulation of cell death	9.58e-06	0.00174	1.73	14368	1550	338	63
GO:0045595	regulation of cell differentiation	1.01e-05	0.00181	1.7	14368	1653	338	66
GO:0051246	regulation of protein metabolic process	1.08e-05	0.00191	1.55	14368	2351	338	86
GO:0002682	regulation of immune system process	1.11e-05	0.00195	1.91	14368	1071	338	48
GO:0050793	regulation of developmental process	1.18e-05	0.00205	1.56	14368	2321	338	85
GO:0016482	cytosolic transport	1.27e-05	0.00217	4.55	14368	112	338	12
GO:0051493	regulation of cytoskeleton organization	1.41e-05	0.00238	2.43	14368	490	338	28
GO:0044093	positive regulation of molecular function	1.52e-05	0.00255	1.78	14368	1341	338	56
GO:0051640	organelle localization	1.57e-05	0.00256	2.64	14368	387	338	24
GO:0051270	regulation of cellular component movement	1.56e-05	0.00258	2.01	14368	868	338	41
GO:0043067	regulation of programmed cell death	1.67e-05	0.0027	1.75	14368	1411	338	58
GO:0051656	establishment of organelle localization	1.88e-05	0.00302	3.02	14368	267	338	19
GO:1902750	negative regulation of cell cycle G2/M phase transition	1.96e-05	0.0031	6.8	14368	50	338	8
GO:0051223	regulation of protein transport	2.04e-05	0.0032	2.22	14368	612	338	32
GO:0030162	regulation of proteolysis	2.07e-05	0.00321	2.26	14368	584	338	31
GO:0048146	positive regulation of fibroblast proliferation	2.25e-05	0.00346	5.8	14368	66	338	9
GO:0071702	organic substance transport	2.29e-05	0.00348	1.69	14368	1560	338	62
GO:0007169	transmembrane receptor protein tyrosine kinase signaling pathway	2.34e-05	0.00352	2.79	14368	320	338	21
GO:0051240	positive regulation of multicellular organismal process	2.39e-05	0.00353	1.68	14368	1596	338	63
GO:0042981	regulation of apoptotic process	2.38e-05	0.00355	1.74	14368	1395	338	57
GO:1903513	endoplasmic reticulum to cytosol transport	2.47e-05	0.00357	13.28	14368	16	338	5
GO:0016447	somatic recombination of immunoglobulin gene segments	2.51e-05	0.0036	9.81	14368	26	338	6
GO:0010604	positive regulation of macromolecule metabolic process	2.56e-05	0.0036	1.47	14368	2842	338	98
GO:0030970	retrograde protein transport, ER to cytosol	2.47e-05	0.00361	13.28	14368	16	338	5
GO:0032268	regulation of cellular protein metabolic process	2.61e-05	0.00361	1.55	14368	2191	338	80
GO:0007052	mitotic spindle organization	2.55e-05	0.00362	5.71	14368	67	338	9
GO:2000026	regulation of multicellular organismal development	2.6e-05	0.00363	1.62	14368	1840	338	70
GO:0033044	regulation of chromosome organization	2.68e-05	0.00367	2.76	14368	323	338	21
GO:0090087	regulation of peptide transport	2.73e-05	0.00371	2.16	14368	650	338	33
GO:0031667	response to nutrient levels	2.84e-05	0.00381	2.94	14368	275	338	19
GO:0042147	retrograde transport, endosome to Golgi	3.24e-05	0.00432	5.54	14368	69	338	9
GO:0060341	regulation of cellular localization	3.33e-05	0.00439	2.03	14368	775	338	37
GO:0031668	cellular response to extracellular stimulus	3.42e-05	0.00448	3.43	14368	186	338	15
GO:0046907	intracellular transport	3.53e-05	0.00458	1.85	14368	1056	338	46
GO:0051234	establishment of localization	3.65e-05	0.0047	1.45	14368	2941	338	100
GO:0010810	regulation of cell-substrate adhesion	3.88e-05	0.00495	3.39	14368	188	338	15
GO:0065007	biological regulation	4.13e-05	0.00522	1.16	14368	8995	338	246
GO:0045861	negative regulation of proteolysis	4.26e-05	0.00534	2.95	14368	259	338	18
GO:0070201	regulation of establishment of protein localization	4.32e-05	0.00538	2.14	14368	636	338	32
GO:0010638	positive regulation of organelle organization	4.68e-05	0.00551	2.27	14368	524	338	28
GO:0051053	negative regulation of DNA metabolic process	4.5e-05	0.00552	4.02	14368	127	338	12
GO:0009893	positive regulation of metabolic process	4.66e-05	0.00552	1.43	14368	3033	338	102
GO:0043085	positive regulation of catalytic activity	4.5e-05	0.00555	1.86	14368	1003	338	44
GO:0032527	protein exit from endoplasmic reticulum	4.66e-05	0.00557	11.81	14368	18	338	5
GO:1903008	organelle disassembly	4.58e-05	0.00557	6.07	14368	56	338	8
GO:0031175	neuron projection development	4.62e-05	0.00557	2.83	14368	285	338	19
GO:0016445	somatic diversification of immunoglobulins	4.87e-05	0.00569	8.79	14368	29	338	6
GO:0034446	substrate adhesion-dependent cell spreading	4.98e-05	0.00576	7.08	14368	42	338	7
GO:0045786	negative regulation of cell cycle	5.02e-05	0.00577	2.58	14368	363	338	22
GO:0060548	negative regulation of cell death	5.13e-05	0.00585	1.87	14368	977	338	43
GO:0051239	regulation of multicellular organismal process	5.3e-05	0.006	1.46	14368	2671	338	92
GO:1902850	microtubule cytoskeleton organization involved in mitosis	5.39e-05	0.00606	4.67	14368	91	338	10
GO:0051051	negative regulation of transport	5.51e-05	0.00615	2.34	14368	473	338	26
GO:0051764	actin crosslink formation	5.65e-05	0.00616	17	14368	10	338	4
GO:0051049	regulation of transport	5.64e-05	0.0062	1.63	14368	1642	338	63
GO:0007017	microtubule-based process	5.64e-05	0.00624	2.21	14368	558	338	29
GO:0016477	cell migration	5.78e-05	0.00626	2.05	14368	705	338	34
GO:0045190	isotype switching	6.2e-05	0.00657	11.19	14368	19	338	5
GO:0071496	cellular response to external stimulus	6.27e-05	0.0066	3.11	14368	219	338	16
GO:0002204	somatic recombination of immunoglobulin genes involved in immune response	6.2e-05	0.00662	11.19	14368	19	338	5
GO:0002208	somatic diversification of immunoglobulins involved in immune response	6.2e-05	0.00667	11.19	14368	19	338	5
GO:0031325	positive regulation of cellular metabolic process	6.65e-05	0.00695	1.44	14368	2835	338	96
GO:0031349	positive regulation of defense response	6.73e-05	0.00698	2.96	14368	244	338	17
GO:0043154	negative regulation of cysteine-type endopeptidase activity involved in apoptotic process	7.06e-05	0.00728	5.03	14368	76	338	9
GO:0010762	regulation of fibroblast migration	7.26e-05	0.00744	8.23	14368	31	338	6
GO:0032270	positive regulation of cellular protein metabolic process	7.66e-05	0.00779	1.69	14368	1387	338	55
GO:0031401	positive regulation of protein modification process	8.46e-05	0.00822	1.79	14368	1095	338	46
GO:0006928	movement of cell or subcellular component	8.46e-05	0.00827	1.79	14368	1095	338	46
GO:0034097	response to cytokine	8.58e-05	0.00828	2.32	14368	458	338	25
GO:0001525	angiogenesis	8.64e-05	0.00829	2.9	14368	249	338	17
GO:0009792	embryo development ending in birth or egg hatching	8.42e-05	0.00829	2.8	14368	273	338	18
GO:0009790	embryo development	8.82e-05	0.0083	2.79	14368	274	338	18
GO:0010243	response to organonitrogen compound	8.21e-05	0.0083	2.16	14368	570	338	29
GO:0051130	positive regulation of cellular component organization	8.92e-05	0.0083	1.77	14368	1130	338	47
GO:0009991	response to extracellular stimulus	8.4e-05	0.00833	2.71	14368	298	338	19
GO:0048583	regulation of response to stimulus	8.92e-05	0.00834	1.4	14368	3119	338	103
GO:0007044	cell-substrate junction assembly	8.76e-05	0.00835	7.97	14368	32	338	6
GO:0044419	interspecies interaction between organisms	8.82e-05	0.00835	3.16	14368	202	338	15
GO:0007059	chromosome segregation	8.34e-05	0.00837	4.07	14368	115	338	11
GO:0008284	positive regulation of cell proliferation	8.39e-05	0.00837	1.9	14368	872	338	39
GO:1901799	negative regulation of proteasomal protein catabolic process	9.11e-05	0.00841	6.47	14368	46	338	7
GO:0043069	negative regulation of programmed cell death	9.25e-05	0.00849	1.89	14368	876	338	39
GO:0033157	regulation of intracellular protein transport	9.32e-05	0.00851	3.14	14368	203	338	15
GO:0051248	negative regulation of protein metabolic process	9.84e-05	0.00893	1.87	14368	910	338	40
GO:0006270	DNA replication initiation	0.000104	0.00941	10.12	14368	21	338	5
GO:0007051	spindle organization	0.000105	0.00944	3.96	14368	118	338	11
GO:0072659	protein localization to plasma membrane	0.000112	0.00999	3.43	14368	161	338	13
GO:0061041	regulation of wound healing	0.000114	0.0101	3.93	14368	119	338	11
GO:0051094	positive regulation of developmental process	0.000117	0.0101	1.68	14368	1342	338	53
GO:0051817	modification of morphology or physiology of other organism involved in symbiotic interaction	0.000117	0.0102	4.72	14368	81	338	9
GO:2000117	negative regulation of cysteine-type endopeptidase activity	0.000117	0.0102	4.72	14368	81	338	9
GO:2000116	regulation of cysteine-type endopeptidase activity	0.000116	0.0102	3.08	14368	207	338	15
GO:0000226	microtubule cytoskeleton organization	0.00012	0.0103	2.56	14368	332	338	20
GO:1903046	meiotic cell cycle process	0.000124	0.0106	3.62	14368	141	338	12
GO:0072425	signal transduction involved in G2 DNA damage checkpoint	0.000128	0.0109	14.17	14368	12	338	4
GO:0048145	regulation of fibroblast proliferation	0.000131	0.011	4.21	14368	101	338	10
GO:0043281	regulation of cysteine-type endopeptidase activity involved in apoptotic process	0.000131	0.011	3.2	14368	186	338	14
GO:0051247	positive regulation of protein metabolic process	0.00013	0.011	1.63	14368	1483	338	57
GO:0000302	response to reactive oxygen species	0.000133	0.0111	3.59	14368	142	338	12
GO:1990778	protein localization to cell periphery	0.000138	0.0115	3.18	14368	187	338	14
GO:0043009	chordate embryonic development	0.000139	0.0115	2.79	14368	259	338	17
GO:0043066	negative regulation of apoptotic process	0.00014	0.0115	1.87	14368	862	338	38
GO:0016444	somatic cell DNA recombination	0.000148	0.0119	7.29	14368	35	338	6
GO:0002562	somatic diversification of immune receptors via germline recombination within a single locus	0.000148	0.012	7.29	14368	35	338	6
GO:0048008	platelet-derived growth factor receptor signaling pathway	0.000148	0.012	7.29	14368	35	338	6
GO:1902903	regulation of supramolecular fiber organization	0.000166	0.0133	2.57	14368	314	338	19
GO:0045191	regulation of isotype switching	0.000174	0.0137	7.08	14368	36	338	6
GO:0061726	mitochondrion disassembly	0.000174	0.0138	7.08	14368	36	338	6
GO:0000422	autophagy of mitochondrion	0.000174	0.0139	7.08	14368	36	338	6
GO:1905037	autophagosome organization	0.000178	0.014	5.83	14368	51	338	7
GO:1901987	regulation of cell cycle phase transition	0.000184	0.0143	2.73	14368	265	338	17
GO:0002684	positive regulation of immune system process	0.000184	0.0143	1.95	14368	718	338	33
GO:0051338	regulation of transferase activity	0.000199	0.0153	1.88	14368	814	338	36
GO:1901988	negative regulation of cell cycle phase transition	0.000203	0.0156	3.68	14368	127	338	11
GO:0030261	chromosome condensation	0.000206	0.0157	8.86	14368	24	338	5
GO:0048856	anatomical structure development	0.000207	0.0158	1.4	14368	2883	338	95
GO:0030155	regulation of cell adhesion	0.000222	0.0168	2.04	14368	604	338	29
GO:0050729	positive regulation of inflammatory response	0.000228	0.0172	3.94	14368	108	338	10
GO:1903362	regulation of cellular protein catabolic process	0.000238	0.0178	2.89	14368	221	338	15
GO:0051138	positive regulation of NK T cell differentiation	0.000245	0.018	21.25	14368	6	338	3
GO:1901700	response to oxygen-containing compound	0.000246	0.018	1.77	14368	983	338	41
GO:0072575	epithelial cell proliferation involved in liver morphogenesis	0.000245	0.0181	21.25	14368	6	338	3
GO:0052548	regulation of endopeptidase activity	0.00025	0.0181	2.66	14368	272	338	17
GO:0072574	hepatocyte proliferation	0.000245	0.0182	21.25	14368	6	338	3
GO:0007076	mitotic chromosome condensation	0.00025	0.0182	12.15	14368	14	338	4
GO:0001568	blood vessel development	0.000252	0.0182	3.36	14368	152	338	12
GO:0002475	antigen processing and presentation via MHC class Ib	0.000245	0.0183	21.25	14368	6	338	3
GO:0007010	cytoskeleton organization	0.000255	0.0183	1.9	14368	762	338	34
GO:0031399	regulation of protein modification process	0.000259	0.0185	1.58	14368	1592	338	59
GO:0010595	positive regulation of endothelial cell migration	0.000263	0.0186	4.25	14368	90	338	9
GO:0007034	vacuolar transport	0.000265	0.0188	3.86	14368	110	338	10
GO:0006887	exocytosis	0.000268	0.0188	3.33	14368	153	338	12
GO:0045597	positive regulation of cell differentiation	0.000268	0.0189	1.77	14368	987	338	41
GO:0002200	somatic diversification of immune receptors	0.000275	0.0191	6.54	14368	39	338	6
GO:0090068	positive regulation of cell cycle process	0.000276	0.0191	2.85	14368	224	338	15
GO:0006974	cellular response to DNA damage stimulus	0.000276	0.0191	2.05	14368	582	338	28
GO:0051303	establishment of chromosome localization	0.000288	0.0198	5.41	14368	55	338	7
GO:0043393	regulation of protein binding	0.000289	0.0198	2.83	14368	225	338	15
GO:0050865	regulation of cell activation	0.000303	0.0207	2.14	14368	497	338	25
GO:1904353	regulation of telomere capping	0.000306	0.0208	8.17	14368	26	338	5
GO:0051336	regulation of hydrolase activity	0.000316	0.0214	1.83	14368	834	338	36
GO:0071345	cellular response to cytokine stimulus	0.000324	0.0217	2.37	14368	358	338	20
GO:0044260	cellular macromolecule metabolic process	0.000324	0.0218	1.28	14368	4514	338	136
GO:1903960	negative regulation of anion transmembrane transport	0.000334	0.0221	11.34	14368	15	338	4
GO:0048011	neurotrophin TRK receptor signaling pathway	0.000334	0.0222	11.34	14368	15	338	4
GO:1903363	negative regulation of cellular protein catabolic process	0.000337	0.0222	4.6	14368	74	338	8
GO:0071731	response to nitric oxide	0.000334	0.0223	11.34	14368	15	338	4
GO:0010811	positive regulation of cell-substrate adhesion	0.000355	0.0232	3.73	14368	114	338	10
GO:0098813	nuclear chromosome segregation	0.000364	0.0236	6.22	14368	41	338	6
GO:0001701	in utero embryonic development	0.000362	0.0236	2.67	14368	255	338	16
GO:1903829	positive regulation of cellular protein localization	0.000365	0.0236	2.57	14368	281	338	17
GO:0051050	positive regulation of transport	0.000375	0.0241	1.77	14368	938	338	39
GO:0006915	apoptotic process	0.000393	0.0252	2	14368	595	338	28
GO:0010632	regulation of epithelial cell migration	0.000396	0.0253	2.87	14368	207	338	14
GO:0051701	interaction with host	0.000402	0.0254	5.13	14368	58	338	7
GO:0050000	chromosome localization	0.000402	0.0255	5.13	14368	58	338	7
GO:0044359	modulation of molecular function in other organism	0.000421	0.0257	18.22	14368	7	338	3
GO:0035404	histone-serine phosphorylation	0.000421	0.0258	18.22	14368	7	338	3
GO:0007033	vacuole organization	0.000426	0.0258	3.99	14368	96	338	9
GO:0051136	regulation of NK T cell differentiation	0.000421	0.0259	18.22	14368	7	338	3
GO:0036503	ERAD pathway	0.000443	0.0259	4.42	14368	77	338	8
GO:0030324	lung development	0.000426	0.0259	3.99	14368	96	338	9
GO:0051095	regulation of helicase activity	0.000421	0.026	18.22	14368	7	338	3
GO:0097352	autophagosome maturation	0.000438	0.026	10.63	14368	16	338	4
GO:0010389	regulation of G2/M transition of mitotic cell cycle	0.000443	0.026	4.42	14368	77	338	8
GO:0060255	regulation of macromolecule metabolic process	0.000441	0.026	1.26	14368	4785	338	142
GO:0016321	female meiosis chromosome segregation	0.000421	0.0261	18.22	14368	7	338	3
GO:0022612	gland morphogenesis	0.00044	0.0261	7.59	14368	28	338	5
GO:0002312	B cell activation involved in immune response	0.000416	0.0261	6.07	14368	42	338	6
GO:0006886	intracellular protein transport	0.000415	0.0261	1.99	14368	597	338	28
GO:0012501	programmed cell death	0.000433	0.0261	1.96	14368	629	338	29
GO:0052205	modulation of molecular function in other organism involved in symbiotic interaction	0.000421	0.0262	18.22	14368	7	338	3
GO:0001921	positive regulation of receptor recycling	0.000438	0.0262	10.63	14368	16	338	4
GO:0052428	modulation by host of symbiont molecular function	0.000421	0.0263	18.22	14368	7	338	3
GO:0010763	positive regulation of fibroblast migration	0.000438	0.0263	10.63	14368	16	338	4
GO:0023056	positive regulation of signaling	0.000454	0.0264	1.57	14368	1487	338	55
GO:1901699	cellular response to nitrogen compound	0.000453	0.0265	2.38	14368	340	338	19
GO:0032388	positive regulation of intracellular transport	0.000464	0.0269	2.97	14368	186	338	13
GO:0045787	positive regulation of cell cycle	0.00047	0.027	2.37	14368	341	338	19
GO:0048870	cell motility	0.00047	0.0271	1.83	14368	788	338	34
GO:0016197	endosomal transport	0.000478	0.0274	3.13	14368	163	338	12
GO:0061045	negative regulation of wound healing	0.000496	0.028	4.96	14368	60	338	7
GO:0071230	cellular response to amino acid stimulus	0.000496	0.0281	4.96	14368	60	338	7
GO:0001936	regulation of endothelial cell proliferation	0.0005	0.0281	3.57	14368	119	338	10
GO:0016050	vesicle organization	0.000503	0.0282	2.81	14368	212	338	14
GO:0051098	regulation of binding	0.000494	0.0282	2.3	14368	370	338	20
GO:0051173	positive regulation of nitrogen compound metabolic process	0.000496	0.0282	1.39	14368	2727	338	89
GO:0043903	regulation of symbiosis, encompassing mutualism through parasitism	0.000514	0.0286	2.94	14368	188	338	13
GO:0042176	regulation of protein catabolic process	0.000523	0.0289	2.35	14368	344	338	19
GO:0045910	negative regulation of DNA recombination	0.000522	0.029	7.33	14368	29	338	5
GO:0032386	regulation of intracellular transport	0.000523	0.029	2.35	14368	344	338	19
GO:0035821	modification of morphology or physiology of other organism	0.000535	0.0293	3.86	14368	99	338	9
GO:0051310	metaphase plate congression	0.000538	0.0294	5.8	14368	44	338	6
GO:0000075	cell cycle checkpoint	0.000534	0.0294	3.54	14368	120	338	10
GO:0030198	extracellular matrix organization	0.00054	0.0294	2.92	14368	189	338	13
GO:1905463	negative regulation of DNA duplex unwinding	0.000552	0.0296	42.51	14368	2	338	2
GO:0008219	cell death	0.000546	0.0296	1.91	14368	669	338	30
GO:1901329	regulation of odontoblast differentiation	0.000552	0.0297	42.51	14368	2	338	2
GO:1990859	cellular response to endothelin	0.000552	0.0298	42.51	14368	2	338	2
GO:0022411	cellular component disassembly	0.000564	0.0301	3.07	14368	166	338	12
GO:0007041	lysosomal transport	0.000574	0.0304	4.25	14368	80	338	8
GO:0031110	regulation of microtubule polymerization or depolymerization	0.000574	0.0305	4.25	14368	80	338	8
GO:0120036	plasma membrane bounded cell projection organization	0.000589	0.0311	1.98	14368	580	338	27
GO:0010948	negative regulation of cell cycle process	0.000597	0.0314	2.89	14368	191	338	13
GO:0030199	collagen fibril organization	0.000609	0.0318	5.67	14368	45	338	6
GO:0051851	modification by host of symbiont morphology or physiology	0.000607	0.0318	4.8	14368	62	338	7
GO:0009605	response to external stimulus	0.000613	0.0319	1.7	14368	1028	338	41
GO:0006810	transport	0.000628	0.0326	1.37	14368	2822	338	91
GO:0000278	mitotic cell cycle	0.000649	0.0336	3.46	14368	123	338	10
GO:0007435	salivary gland morphogenesis	0.000662	0.0339	15.94	14368	8	338	3
GO:0045930	negative regulation of mitotic cell cycle	0.000658	0.0339	2.86	14368	193	338	13
GO:1902905	positive regulation of supramolecular fiber organization	0.000661	0.034	3.02	14368	169	338	12
GO:0048259	regulation of receptor-mediated endocytosis	0.000677	0.0345	4.15	14368	82	338	8
GO:0014910	regulation of smooth muscle cell migration	0.000677	0.0346	4.15	14368	82	338	8
GO:0046718	viral entry into host cell	0.000709	0.035	9.45	14368	18	338	4
GO:0060351	cartilage development involved in endochondral bone morphogenesis	0.000709	0.0351	9.45	14368	18	338	4
GO:0044409	entry into host	0.000709	0.0352	9.45	14368	18	338	4
GO:1903959	regulation of anion transmembrane transport	0.000718	0.0352	6.86	14368	31	338	5
GO:0032092	positive regulation of protein binding	0.000715	0.0352	3.71	14368	103	338	9
GO:0050879	multicellular organismal movement	0.000709	0.0354	9.45	14368	18	338	4
GO:0050881	musculoskeletal movement	0.000709	0.0355	9.45	14368	18	338	4
GO:0033160	positive regulation of protein import into nucleus, translocation	0.000709	0.0356	9.45	14368	18	338	4
GO:0030260	entry into host cell	0.000709	0.0357	9.45	14368	18	338	4
GO:0051806	entry into cell of other organism involved in symbiotic interaction	0.000709	0.0358	9.45	14368	18	338	4
GO:1903051	negative regulation of proteolysis involved in cellular protein catabolic process	0.000736	0.0358	4.65	14368	64	338	7
GO:0051828	entry into other organism involved in symbiotic interaction	0.000709	0.0359	9.45	14368	18	338	4
GO:0030433	ubiquitin-dependent ERAD pathway	0.000736	0.0359	4.65	14368	64	338	7
GO:1900182	positive regulation of protein localization to nucleus	0.000735	0.0359	4.1	14368	83	338	8
GO:0043271	negative regulation of ion transport	0.000754	0.0365	3.16	14368	148	338	11
GO:0006468	protein phosphorylation	0.000764	0.0369	1.87	14368	683	338	30
GO:0000045	autophagosome assembly	0.000772	0.0371	5.43	14368	47	338	6
GO:0009887	animal organ morphogenesis	0.000775	0.0372	2.04	14368	500	338	24
GO:0034613	cellular protein localization	0.00078	0.0373	1.78	14368	811	338	34
GO:0043170	macromolecule metabolic process	0.00081	0.0386	1.23	14368	5377	338	155
GO:0006323	DNA packaging	0.000835	0.0394	6.64	14368	32	338	5
GO:1904707	positive regulation of vascular smooth muscle cell proliferation	0.000835	0.0396	6.64	14368	32	338	5
GO:0031589	cell-substrate adhesion	0.000833	0.0396	3.35	14368	127	338	10
GO:0043549	regulation of kinase activity	0.000848	0.0399	1.83	14368	719	338	31
GO:0022603	regulation of anatomical structure morphogenesis	0.000855	0.0401	1.69	14368	979	338	39
GO:1900024	regulation of substrate adhesion-dependent cell spreading	0.000865	0.0403	5.31	14368	48	338	6
GO:0002285	lymphocyte activation involved in immune response	0.000861	0.0403	4	14368	85	338	8
GO:0055021	regulation of cardiac muscle tissue growth	0.000887	0.0408	4.51	14368	66	338	7
GO:1903034	regulation of response to wounding	0.00089	0.0409	3.1	14368	151	338	11
GO:2000104	negative regulation of DNA-dependent DNA replication	0.000882	0.041	8.95	14368	19	338	4
GO:0032410	negative regulation of transporter activity	0.000887	0.041	4.51	14368	66	338	7
GO:0006260	DNA replication	0.000886	0.041	3.32	14368	128	338	10
GO:0032269	negative regulation of cellular protein metabolic process	0.000896	0.041	1.75	14368	850	338	35
GO:0050882	voluntary musculoskeletal movement	0.000975	0.0429	14.17	14368	9	338	3
GO:0010951	negative regulation of endopeptidase activity	0.00094	0.0429	3.3	14368	129	338	10
GO:0070727	cellular macromolecule localization	0.000943	0.0429	1.76	14368	820	338	34
GO:0042473	outer ear morphogenesis	0.000975	0.0431	14.17	14368	9	338	3
GO:0051702	interaction with symbiont	0.000971	0.0431	4.44	14368	67	338	7
GO:0006290	pyrimidine dimer repair	0.000975	0.0432	14.17	14368	9	338	3
GO:0018193	peptidyl-amino acid modification	0.000956	0.0432	1.89	14368	630	338	28
GO:0044774	mitotic DNA integrity checkpoint	0.000966	0.0433	5.21	14368	49	338	6
GO:1905897	regulation of response to endoplasmic reticulum stress	0.000971	0.0433	4.44	14368	67	338	7
GO:1904705	regulation of vascular smooth muscle cell proliferation	0.000966	0.0434	5.21	14368	49	338	6
GO:0051225	spindle assembly	0.000971	0.0434	4.44	14368	67	338	7
GO:0043901	negative regulation of multi-organism process	0.000992	0.0434	3.06	14368	153	338	11
GO:0050867	positive regulation of cell activation	0.000989	0.0434	2.35	14368	307	338	17
GO:0048513	animal organ development	0.000956	0.0434	1.61	14368	1187	338	45
GO:1900026	positive regulation of substrate adhesion-dependent cell spreading	0.000966	0.0435	6.44	14368	33	338	5
