# Supplementary material for: A Multi-Omics Interpretable Machine Learning Model Reveals Modes of Action of Small Molecules
Source: Sci Rep. 2020 Jan 22;10:954. doi: 10.1038/s41598-020-57691-7 (PMC6976599; doi:10.1038/s41598-020-57691-7)
Supplement: Supplementary file 7 — Table S8. [file 41598_2020_57691_MOESM7_ESM.xlsx]

## Sheet: GroupB_network_GO_processes
GO Term	Description	P-value	FDR-adjusted p-value	Enrichment Score	Number of proteins in interactome	Number of background proteins in GO term	Number of Group B proteins in network	Number of Group B network proteins in GO term
GO:0006520	cellular amino acid metabolic process	9.19e-09	0.000138	4.99	14368	250	219	19
GO:0055114	oxidation-reduction process	4.88e-08	0.000367	2.91	14368	721	219	32
GO:1903047	mitotic cell cycle process	1.02e-07	0.000383	3.62	14368	417	219	23
GO:0044283	small molecule biosynthetic process	8.36e-08	0.000419	3.53	14368	446	219	24
GO:0006091	generation of precursor metabolites and energy	2.02e-07	0.000436	4.86	14368	216	219	16
GO:0019752	carboxylic acid metabolic process	1.91e-07	0.000479	2.86	14368	687	219	30
GO:0016053	organic acid biosynthetic process	3.01e-07	0.000504	4.44	14368	251	219	17
GO:0044281	small molecule metabolic process	1.76e-07	0.00053	2.24	14368	1316	219	45
GO:0046394	carboxylic acid biosynthetic process	2.85e-07	0.000536	4.46	14368	250	219	17
GO:0034976	response to endoplasmic reticulum stress	6.2e-07	0.000778	5.13	14368	179	219	14
GO:0010243	response to organonitrogen compound	5.94e-07	0.000813	2.99	14368	570	219	26
GO:0043436	oxoacid metabolic process	5.82e-07	0.000877	2.72	14368	724	219	30
GO:0006082	organic acid metabolic process	9.19e-07	0.000923	2.66	14368	740	219	30
GO:0044248	cellular catabolic process	1.2e-06	0.000948	2.23	14368	1179	219	40
GO:0022900	electron transport chain	1.09e-06	0.000969	8.44	14368	70	219	9
GO:0033554	cellular response to stress	1.17e-06	0.000979	2.23	14368	1178	219	40
GO:0016125	sterol metabolic process	9.13e-07	0.000982	6.56	14368	110	219	11
GO:0042221	response to chemical	1.08e-06	0.00101	1.85	14368	2088	219	59
GO:1901698	response to nitrogen compound	9.02e-07	0.00104	2.85	14368	621	219	27
GO:0007059	chromosome segregation	1.43e-06	0.00107	6.28	14368	115	219	11
GO:1901642	nucleoside transmembrane transport	1.77e-06	0.00116	37.49	14368	7	219	4
GO:0015858	nucleoside transport	1.77e-06	0.00121	37.49	14368	7	219	4
GO:0051303	establishment of chromosome localization	1.69e-06	0.00121	9.54	14368	55	219	8
GO:1901607	alpha-amino acid biosynthetic process	2.55e-06	0.00142	9.05	14368	58	219	8
GO:0008203	cholesterol metabolic process	2.63e-06	0.00142	6.63	14368	99	219	10
GO:0050000	chromosome localization	2.55e-06	0.00148	9.05	14368	58	219	8
GO:0036503	ERAD pathway	2.48e-06	0.00149	7.67	14368	77	219	9
GO:0010033	response to organic substance	2.45e-06	0.00153	1.94	14368	1688	219	50
GO:0006120	mitochondrial electron transport, NADH to ubiquinone	2.99e-06	0.00155	20.5	14368	16	219	5
GO:0008652	cellular amino acid biosynthetic process	3.77e-06	0.00189	8.6	14368	61	219	8
GO:0006865	amino acid transport	4.21e-06	0.00198	7.2	14368	82	219	9
GO:1902652	secondary alcohol metabolic process	4.13e-06	0.002	6.31	14368	104	219	10
GO:1901605	alpha-amino acid metabolic process	4.6e-06	0.0021	4.66	14368	183	219	13
GO:0009056	catabolic process	6.37e-06	0.00282	2.03	14368	1356	219	42
GO:0006732	coenzyme metabolic process	6.8e-06	0.00293	3.94	14368	250	219	15
GO:0022904	respiratory electron transport chain	7.72e-06	0.00323	7.83	14368	67	219	8
GO:0006984	ER-nucleus signaling pathway	1.01e-05	0.00411	16.4	14368	20	219	5
GO:0043603	cellular amide metabolic process	1.34e-05	0.00531	2.72	14368	555	219	23
GO:0009069	serine family amino acid metabolic process	1.56e-05	0.00601	10.93	14368	36	219	6
GO:0050896	response to stimulus	1.82e-05	0.00684	1.49	14368	3788	219	86
GO:0051716	cellular response to stimulus	2.02e-05	0.00741	1.7	14368	2236	219	58
GO:0016126	sterol biosynthetic process	2.15e-05	0.00771	10.36	14368	38	219	6
GO:1903827	regulation of cellular protein localization	2.4e-05	0.00842	2.86	14368	458	219	20
GO:1901615	organic hydroxy compound metabolic process	2.47e-05	0.00847	3.2	14368	348	219	17
GO:0009108	coenzyme biosynthetic process	2.61e-05	0.00854	5.13	14368	128	219	10
GO:0051186	cofactor metabolic process	2.55e-05	0.00854	3.07	14368	385	219	18
GO:0044237	cellular metabolic process	2.68e-05	0.00858	1.3	14368	6489	219	129
GO:1901264	carbohydrate derivative transport	2.92e-05	0.00914	9.84	14368	40	219	6
GO:0098813	nuclear chromosome segregation	3.37e-05	0.0104	9.6	14368	41	219	6
GO:0022402	cell cycle process	3.97e-05	0.0119	2.42	14368	678	219	25
GO:0008202	steroid metabolic process	4.07e-05	0.012	4.08	14368	193	219	12
GO:1901566	organonitrogen compound biosynthetic process	4.37e-05	0.0127	2.31	14368	768	219	27
GO:0009070	serine family amino acid biosynthetic process	4.66e-05	0.0132	18.74	14368	14	219	4
GO:0000819	sister chromatid segregation	4.83e-05	0.0135	12.15	14368	27	219	5
GO:0030433	ubiquitin-dependent ERAD pathway	5.16e-05	0.0141	7.18	14368	64	219	7
GO:0046942	carboxylic acid transport	5.48e-05	0.0145	3.96	14368	199	219	12
GO:0015849	organic acid transport	5.48e-05	0.0147	3.96	14368	199	219	12
GO:1901565	organonitrogen compound catabolic process	5.77e-05	0.015	2.54	14368	568	219	22
GO:0051188	cofactor biosynthetic process	6.27e-05	0.016	4.22	14368	171	219	11
GO:0007052	mitotic spindle organization	6.95e-05	0.0174	6.85	14368	67	219	7
GO:1902850	microtubule cytoskeleton organization involved in mitosis	7.36e-05	0.0182	5.77	14368	91	219	8
GO:0042773	ATP synthesis coupled electron transport	8.28e-05	0.0201	16.4	14368	16	219	4
GO:0043604	amide biosynthetic process	8.54e-05	0.0204	3.03	14368	347	219	16
GO:0000075	cell cycle checkpoint	9.12e-05	0.0214	4.92	14368	120	219	9
GO:0006575	cellular modified amino acid metabolic process	9.52e-05	0.022	4.4	14368	149	219	10
GO:0042133	neurotransmitter metabolic process	0.000101	0.023	6.47	14368	71	219	7
GO:0006997	nucleus organization	0.00011	0.0248	6.38	14368	72	219	7
GO:0051983	regulation of chromosome segregation	0.000124	0.0271	5.36	14368	98	219	8
GO:0006518	peptide metabolic process	0.000123	0.0272	2.93	14368	358	219	16
GO:0042558	pteridine-containing compound metabolic process	0.000132	0.0279	9.94	14368	33	219	5
GO:0060341	regulation of cellular localization	0.000131	0.0282	2.2	14368	775	219	26
GO:0048660	regulation of smooth muscle cell proliferation	0.000147	0.0307	4.18	14368	157	219	10
GO:0033045	regulation of sister chromatid segregation	0.000169	0.0349	5.96	14368	77	219	7
GO:0048661	positive regulation of smooth muscle cell proliferation	0.000176	0.0358	5.1	14368	103	219	8
GO:0032933	SREBP signaling pathway	0.000185	0.0362	24.6	14368	8	219	3
GO:0008152	metabolic process	0.000181	0.0363	1.24	14368	7179	219	136
GO:0015838	amino-acid betaine transport	0.000185	0.0366	24.6	14368	8	219	3
GO:0015860	purine nucleoside transmembrane transport	0.000231	0.0446	65.61	14368	2	219	2
GO:0051291	protein heterooligomerization	0.00025	0.0476	4.31	14368	137	219	9
GO:0072337	modified amino acid transport	0.000256	0.0483	12.5	14368	21	219	4
GO:0006991	response to sterol depletion	0.000274	0.0497	21.87	14368	9	219	3
GO:0006733	oxidoreduction coenzyme metabolic process	0.000277	0.0497	4.77	14368	110	219	8
